# Supplementary material for: Seroprevalence and altitude-dependent patterns of Toxoplasma gondii infection in livestock from northern Armenia
Source: PLoS One. 2026 Apr 16;21(4):e0347101. doi: 10.1371/journal.pone.0347101 (PMC13086340; doi:10.1371/journal.pone.0347101)
Supplement: S1 Table — (CSV) [file pone.0347101.s001.csv]

Province	Region	Location	N on the map	Animal	Sample	Collecting date	Sample ID	ELISA results	Altitude (m)	Latitude	Longitude	Rainfall (mm)	Rainfall (mm/day)	Humidity %	Temperature	Alt 100	Alt100_sq	Temp_sq	Predicted_ELISA
Shirak	Akhuryan	Akhurik	1	cattle	serum	10.10.22	637	0	1483	40°44'40"N	43°46'25"E	332.98	0.91	60.43	8.43	14.83	219.9289	71.0649	0.115714164
Shirak	Akhuryan	Akhurik	1	cattle	serum	10.10.22	638	0	1483	40°44'40"N	43°46'25"E	332.98	0.91	60.43	8.43	14.83	219.9289	71.0649	0.115714164
Shirak	Akhuryan	Akhurik	1	cattle	serum	10.10.22	639	0	1483	40°44'40"N	43°46'25"E	332.98	0.91	60.43	8.43	14.83	219.9289	71.0649	0.115714164
Shirak	Akhuryan	Akhurik	1	cattle	serum	10.10.22	640	0	1483	40°44'40"N	43°46'25"E	332.98	0.91	60.43	8.43	14.83	219.9289	71.0649	0.115714164
Shirak	Akhuryan	Akhurik	1	cattle	serum	10.10.22	641	0	1483	40°44'40"N	43°46'25"E	332.98	0.91	60.43	8.43	14.83	219.9289	71.0649	0.115714164
Shirak	Akhuryan	Akhurik	1	cattle	serum	10.10.22	642	0	1483	40°44'40"N	43°46'25"E	332.98	0.91	60.43	8.43	14.83	219.9289	71.0649	0.115714164
Shirak	Akhuryan	Akhurik	1	cattle	serum	10.10.22	643	0	1483	40°44'40"N	43°46'25"E	332.98	0.91	60.43	8.43	14.83	219.9289	71.0649	0.115714164
Shirak	Akhuryan	Akhurik	1	cattle	serum	10.10.22	644	0	1483	40°44'40"N	43°46'25"E	332.98	0.91	60.43	8.43	14.83	219.9289	71.0649	0.115714164
Shirak	Akhuryan	Akhurik	1	cattle	serum	10.10.22	645	0	1483	40°44'40"N	43°46'25"E	332.98	0.91	60.43	8.43	14.83	219.9289	71.0649	0.115714164
Shirak	Akhuryan	Akhurik	1	cattle	serum	10.10.22	646	0	1483	40°44'40"N	43°46'25"E	332.98	0.91	60.43	8.43	14.83	219.9289	71.0649	0.115714164
Shirak	Akhuryan	Akhurik	1	cattle	serum	10.10.22	647	0	1483	40°44'40"N	43°46'25"E	332.98	0.91	60.43	8.43	14.83	219.9289	71.0649	0.115714164
Tavush	Ijevan	Aknaghbyur	56	cattle	serum	08.10.21	10	0	655	40°57'46"N	45°09'42"E	419.52	1.15	60.99	11.41	6.55	42.9025	130.1881	0.197469872
Tavush	Ijevan	Aknaghbyur	56	cattle	serum	08.10.21	11	0	655	40°57'46"N	45°09'42"E	419.52	1.15	60.99	11.41	6.55	42.9025	130.1881	0.197469872
Lori	Alaverdi	Alaverdi	33	sheep	serum	23.11.22	961	0	959	41°05′42″N	44°39′21″E	457.15	1.25	68.48	7.17	9.59	91.9681	51.4089	0.069344597
Lori	Alaverdi	Alaverdi	33	sheep	serum	23.11.22	962	0	959	41°05′42″N	44°39′21″E	457.15	1.25	68.48	7.17	9.59	91.9681	51.4089	0.069344597
Lori	Alaverdi	Alaverdi	33	sheep	serum	23.11.22	963	0	959	41°05′42″N	44°39′21″E	457.15	1.25	68.48	7.17	9.59	91.9681	51.4089	0.069344597
Lori	Alaverdi	Alaverdi	33	sheep	serum	23.11.22	964	0	959	41°05′42″N	44°39′21″E	457.15	1.25	68.48	7.17	9.59	91.9681	51.4089	0.069344597
Lori	Alaverdi	Alaverdi	33	sheep	serum	23.11.22	965	0	959	41°05′42″N	44°39′21″E	457.15	1.25	68.48	7.17	9.59	91.9681	51.4089	0.069344597
Lori	Alaverdi	Alaverdi	33	sheep	serum	23.11.22	966	0	959	41°05′42″N	44°39′21″E	457.15	1.25	68.48	7.17	9.59	91.9681	51.4089	0.069344597
Lori	Alaverdi	Alaverdi	33	sheep	serum	23.11.22	967	0	959	41°05′42″N	44°39′21″E	457.15	1.25	68.48	7.17	9.59	91.9681	51.4089	0.069344597
Lori	Alaverdi	Alaverdi	33	sheep	serum	23.11.22	968	0	959	41°05′42″N	44°39′21″E	457.15	1.25	68.48	7.17	9.59	91.9681	51.4089	0.069344597
Lori	Alaverdi	Alaverdi	33	sheep	serum	23.11.22	969	0	959	41°05′42″N	44°39′21″E	457.15	1.25	68.48	7.17	9.59	91.9681	51.4089	0.069344597
Lori	Alaverdi	Alaverdi	33	sheep	serum	23.11.22	970	0	959	41°05′42″N	44°39′21″E	457.15	1.25	68.48	7.17	9.59	91.9681	51.4089	0.069344597
Lori	Alaverdi	Alaverdi	33	sheep	serum	23.11.22	971	0	959	41°05′42″N	44°39′21″E	457.15	1.25	68.48	7.17	9.59	91.9681	51.4089	0.069344597
Lori	Alaverdi	Alaverdi	33	sheep	serum	23.11.22	972	0	959	41°05′42″N	44°39′21″E	457.15	1.25	68.48	7.17	9.59	91.9681	51.4089	0.069344597
Lori	Alaverdi	Alaverdi	33	sheep	serum	23.11.22	973	1	959	41°05′42″N	44°39′21″E	457.15	1.25	68.48	7.17	9.59	91.9681	51.4089	0.069344597
Shirak	Amasia	Amasia	2	cattle	serum	10.10.22	648	0	1888	40°57'28"N	43°47'09"E	556.66	1.52	75.31	3.99	18.88	356.4544	15.9201	0.130466412
Shirak	Amasia	Amasia	2	cattle	serum	10.10.22	649	0	1888	40°57'28"N	43°47'09"E	556.66	1.52	75.31	3.99	18.88	356.4544	15.9201	0.130466412
Shirak	Amasia	Amasia	2	cattle	serum	10.10.22	650	0	1888	40°57'28"N	43°47'09"E	556.66	1.52	75.31	3.99	18.88	356.4544	15.9201	0.130466412
Shirak	Amasia	Amasia	2	cattle	serum	10.10.22	651	0	1888	40°57'28"N	43°47'09"E	556.66	1.52	75.31	3.99	18.88	356.4544	15.9201	0.130466412
Shirak	Amasia	Amasia	2	cattle	serum	10.10.22	652	0	1888	40°57'28"N	43°47'09"E	556.66	1.52	75.31	3.99	18.88	356.4544	15.9201	0.130466412
Shirak	Amasia	Amasia	2	cattle	serum	10.10.22	653	0	1888	40°57'28"N	43°47'09"E	556.66	1.52	75.31	3.99	18.88	356.4544	15.9201	0.130466412
Shirak	Amasia	Amasia	2	cattle	serum	10.10.22	654	0	1888	40°57'28"N	43°47'09"E	556.66	1.52	75.31	3.99	18.88	356.4544	15.9201	0.130466412
Shirak	Amasia	Amasia	2	cattle	serum	10.10.22	655	0	1888	40°57'28"N	43°47'09"E	556.66	1.52	75.31	3.99	18.88	356.4544	15.9201	0.130466412
Shirak	Amasia	Amasia	2	cattle	serum	10.10.22	656	0	1888	40°57'28"N	43°47'09"E	556.66	1.52	75.31	3.99	18.88	356.4544	15.9201	0.130466412
Shirak	Amasia	Amasia	2	cattle	serum	10.10.22	657	0	1888	40°57'28"N	43°47'09"E	556.66	1.52	75.31	3.99	18.88	356.4544	15.9201	0.130466412
Shirak	Amasia	Amasia	2	cattle	serum	10.10.22	658	0	1888	40°57'28"N	43°47'09"E	556.66	1.52	75.31	3.99	18.88	356.4544	15.9201	0.130466412
Shirak	Amasia	Amasia	2	cattle	serum	10.10.22	659	0	1888	40°57'28"N	43°47'09"E	556.66	1.52	75.31	3.99	18.88	356.4544	15.9201	0.130466412
Shirak	Amasia	Amasia	2	cattle	serum	10.10.22	660	0	1888	40°57'28"N	43°47'09"E	556.66	1.52	75.31	3.99	18.88	356.4544	15.9201	0.130466412
Shirak	Amasia	Amasia	2	cattle	serum	10.10.22	661	0	1888	40°57'28"N	43°47'09"E	556.66	1.52	75.31	3.99	18.88	356.4544	15.9201	0.130466412
Shirak	Amasia	Amasia	2	cattle	serum	10.10.22	662	0	1888	40°57'28"N	43°47'09"E	556.66	1.52	75.31	3.99	18.88	356.4544	15.9201	0.130466412
Shirak	Amasia	Amasia	2	cattle	serum	10.10.22	663	0	1888	40°57'28"N	43°47'09"E	556.66	1.52	75.31	3.99	18.88	356.4544	15.9201	0.130466412
Shirak	Amasia	Amasia	2	cattle	serum	10.10.22	664	0	1888	40°57'28"N	43°47'09"E	556.66	1.52	75.31	3.99	18.88	356.4544	15.9201	0.130466412
Shirak	Amasia	Amasia	2	cattle	serum	10.10.22	665	0	1888	40°57'28"N	43°47'09"E	556.66	1.52	75.31	3.99	18.88	356.4544	15.9201	0.130466412
Shirak	Amasia	Amasia	2	cattle	serum	10.10.22	666	0	1888	40°57'28"N	43°47'09"E	556.66	1.52	75.31	3.99	18.88	356.4544	15.9201	0.130466412
Shirak	Amasia	Amasia	2	cattle	serum	10.10.22	667	0	1888	40°57'28"N	43°47'09"E	556.66	1.52	75.31	3.99	18.88	356.4544	15.9201	0.130466412
Shirak	Amasia	Amasia	2	cattle	serum	10.10.22	668	0	1888	40°57'28"N	43°47'09"E	556.66	1.52	75.31	3.99	18.88	356.4544	15.9201	0.130466412
Shirak	Amasia	Amasia	2	cattle	serum	10.10.22	669	0	1888	40°57'28"N	43°47'09"E	556.66	1.52	75.31	3.99	18.88	356.4544	15.9201	0.130466412
Shirak	Amasia	Amasia	2	cattle	serum	10.10.22	670	0	1888	40°57'28"N	43°47'09"E	556.66	1.52	75.31	3.99	18.88	356.4544	15.9201	0.130466412
Shirak	Amasia	Amasia	2	cattle	serum	10.10.22	671	0	1888	40°57'28"N	43°47'09"E	556.66	1.52	75.31	3.99	18.88	356.4544	15.9201	0.130466412
Shirak	Amasia	Amasia	2	cattle	serum	10.10.22	672	0	1888	40°57'28"N	43°47'09"E	556.66	1.52	75.31	3.99	18.88	356.4544	15.9201	0.130466412
Shirak	Amasia	Amasia	2	cattle	serum	10.10.22	673	0	1888	40°57'28"N	43°47'09"E	556.66	1.52	75.31	3.99	18.88	356.4544	15.9201	0.130466412
Shirak	Amasia	Amasia	2	cattle	serum	10.10.22	674	0	1888	40°57'28"N	43°47'09"E	556.66	1.52	75.31	3.99	18.88	356.4544	15.9201	0.130466412
Shirak	Amasia	Amasia	2	cattle	serum	10.10.22	675	1	1888	40°57'28"N	43°47'09"E	556.66	1.52	75.31	3.99	18.88	356.4544	15.9201	0.130466412
Shirak	Amasia	Amasia	2	cattle	serum	10.10.22	676	1	1888	40°57'28"N	43°47'09"E	556.66	1.52	75.31	3.99	18.88	356.4544	15.9201	0.130466412
Shirak	Amasia	Amasia	2	cattle	serum	10.10.22	677	1	1888	40°57'28"N	43°47'09"E	556.66	1.52	75.31	3.99	18.88	356.4544	15.9201	0.130466412
Lori	Pambak	Antaramut	34	cattle	serum	18-20.04.22	454	0	1297	40°56'01"N	44°33'47"E	457.15	1.25	68.48	7.17	12.97	168.2209	51.4089	0.078812875
Lori	Pambak	Antaramut	34	cattle	serum	18-20.04.22	455	0	1297	40°56'01"N	44°33'47"E	457.15	1.25	68.48	7.17	12.97	168.2209	51.4089	0.078812875
Lori	Pambak	Antaramut	34	cattle	serum	18-20.04.22	456	0	1297	40°56'01"N	44°33'47"E	457.15	1.25	68.48	7.17	12.97	168.2209	51.4089	0.078812875
Lori	Pambak	Antaramut	34	cattle	serum	18-20.04.22	457	0	1297	40°56'01"N	44°33'47"E	457.15	1.25	68.48	7.17	12.97	168.2209	51.4089	0.078812875
Lori	Pambak	Antaramut	34	cattle	serum	18-20.04.22	458	0	1297	40°56'01"N	44°33'47"E	457.15	1.25	68.48	7.17	12.97	168.2209	51.4089	0.078812875
Lori	Pambak	Antaramut	34	cattle	serum	18-20.04.22	459	0	1297	40°56'01"N	44°33'47"E	457.15	1.25	68.48	7.17	12.97	168.2209	51.4089	0.078812875
Lori	Pambak	Antaramut	34	cattle	serum	18-20.04.22	460	0	1297	40°56'01"N	44°33'47"E	457.15	1.25	68.48	7.17	12.97	168.2209	51.4089	0.078812875
Lori	Pambak	Antaramut	34	cattle	serum	18-20.04.22	461	0	1297	40°56'01"N	44°33'47"E	457.15	1.25	68.48	7.17	12.97	168.2209	51.4089	0.078812875
Lori	Pambak	Antaramut	34	cattle	serum	18-20.04.22	462	0	1297	40°56'01"N	44°33'47"E	457.15	1.25	68.48	7.17	12.97	168.2209	51.4089	0.078812875
Lori	Pambak	Antaramut	34	cattle	serum	18-20.04.22	463	0	1297	40°56'01"N	44°33'47"E	457.15	1.25	68.48	7.17	12.97	168.2209	51.4089	0.078812875
Lori	Pambak	Antaramut	34	cattle	serum	18-20.04.22	464	0	1297	40°56'01"N	44°33'47"E	457.15	1.25	68.48	7.17	12.97	168.2209	51.4089	0.078812875
Lori	Pambak	Antaramut	34	cattle	serum	18-20.04.22	465	0	1297	40°56'01"N	44°33'47"E	457.15	1.25	68.48	7.17	12.97	168.2209	51.4089	0.078812875
Lori	Pambak	Antaramut	34	cattle	serum	18-20.04.22	466	0	1297	40°56'01"N	44°33'47"E	457.15	1.25	68.48	7.17	12.97	168.2209	51.4089	0.078812875
Lori	Pambak	Antaramut	34	cattle	serum	18-20.04.22	467	0	1297	40°56'01"N	44°33'47"E	457.15	1.25	68.48	7.17	12.97	168.2209	51.4089	0.078812875
Lori	Pambak	Antaramut	34	cattle	serum	18-20.04.22	468	0	1297	40°56'01"N	44°33'47"E	457.15	1.25	68.48	7.17	12.97	168.2209	51.4089	0.078812875
Lori	Pambak	Antaramut	34	cattle	serum	18-20.04.22	469	0	1297	40°56'01"N	44°33'47"E	457.15	1.25	68.48	7.17	12.97	168.2209	51.4089	0.078812875
Lori	Pambak	Antaramut	34	cattle	serum	18-20.04.22	470	0	1297	40°56'01"N	44°33'47"E	457.15	1.25	68.48	7.17	12.97	168.2209	51.4089	0.078812875
Lori	Pambak	Antaramut	34	cattle	serum	18-20.04.22	471	0	1297	40°56'01"N	44°33'47"E	457.15	1.25	68.48	7.17	12.97	168.2209	51.4089	0.078812875
Lori	Pambak	Antaramut	34	cattle	serum	18-20.04.22	472	0	1297	40°56'01"N	44°33'47"E	457.15	1.25	68.48	7.17	12.97	168.2209	51.4089	0.078812875
Lori	Pambak	Antaramut	34	cattle	serum	18-20.04.22	473	0	1297	40°56'01"N	44°33'47"E	457.15	1.25	68.48	7.17	12.97	168.2209	51.4089	0.078812875
Lori	Pambak	Antaramut	34	cattle	serum	18-20.04.22	474	0	1297	40°56'01"N	44°33'47"E	457.15	1.25	68.48	7.17	12.97	168.2209	51.4089	0.078812875
Lori	Pambak	Antaramut	34	cattle	serum	18-20.04.22	475	0	1297	40°56'01"N	44°33'47"E	457.15	1.25	68.48	7.17	12.97	168.2209	51.4089	0.078812875
Lori	Pambak	Antaramut	34	cattle	serum	18-20.04.22	476	0	1297	40°56'01"N	44°33'47"E	457.15	1.25	68.48	7.17	12.97	168.2209	51.4089	0.078812875
Lori	Pambak	Antaramut	34	cattle	serum	18-20.04.22	477	0	1297	40°56'01"N	44°33'47"E	457.15	1.25	68.48	7.17	12.97	168.2209	51.4089	0.078812875
Lori	Pambak	Antaramut	34	cattle	serum	18-20.04.22	478	0	1297	40°56'01"N	44°33'47"E	457.15	1.25	68.48	7.17	12.97	168.2209	51.4089	0.078812875
Lori	Pambak	Antaramut	34	cattle	serum	18-20.04.22	479	0	1297	40°56'01"N	44°33'47"E	457.15	1.25	68.48	7.17	12.97	168.2209	51.4089	0.078812875
Lori	Pambak	Antaramut	34	cattle	serum	18-20.04.22	480	0	1297	40°56'01"N	44°33'47"E	457.15	1.25	68.48	7.17	12.97	168.2209	51.4089	0.078812875
Lori	Pambak	Antaramut	34	cattle	serum	18-20.04.22	481	0	1297	40°56'01"N	44°33'47"E	457.15	1.25	68.48	7.17	12.97	168.2209	51.4089	0.078812875
Lori	Pambak	Antaramut	34	cattle	serum	18-20.04.22	482	0	1297	40°56'01"N	44°33'47"E	457.15	1.25	68.48	7.17	12.97	168.2209	51.4089	0.078812875
Lori	Pambak	Antaramut	34	cattle	serum	18-20.04.22	483	0	1297	40°56'01"N	44°33'47"E	457.15	1.25	68.48	7.17	12.97	168.2209	51.4089	0.078812875
Lori	Pambak	Antaramut	34	cattle	serum	18-20.04.22	484	0	1297	40°56'01"N	44°33'47"E	457.15	1.25	68.48	7.17	12.97	168.2209	51.4089	0.078812875
Lori	Pambak	Antaramut	34	cattle	serum	18-20.04.22	485	0	1297	40°56'01"N	44°33'47"E	457.15	1.25	68.48	7.17	12.97	168.2209	51.4089	0.078812875
Lori	Pambak	Antaramut	34	cattle	serum	18-20.04.22	486	0	1297	40°56'01"N	44°33'47"E	457.15	1.25	68.48	7.17	12.97	168.2209	51.4089	0.078812875
Lori	Pambak	Antaramut	34	cattle	serum	18-20.04.22	487	0	1297	40°56'01"N	44°33'47"E	457.15	1.25	68.48	7.17	12.97	168.2209	51.4089	0.078812875
Lori	Pambak	Antaramut	34	cattle	serum	18-20.04.22	488	0	1297	40°56'01"N	44°33'47"E	457.15	1.25	68.48	7.17	12.97	168.2209	51.4089	0.078812875
Lori	Pambak	Antaramut	34	cattle	serum	18-20.04.22	489	1	1297	40°56'01"N	44°33'47"E	457.15	1.25	68.48	7.17	12.97	168.2209	51.4089	0.078812875
Lori	Pambak	Antaramut	34	cattle	serum	18-20.04.22	490	1	1297	40°56'01"N	44°33'47"E	457.15	1.25	68.48	7.17	12.97	168.2209	51.4089	0.078812875
Lori	Pambak	Antaramut	34	cattle	serum	18-20.04.22	491	1	1297	40°56'01"N	44°33'47"E	457.15	1.25	68.48	7.17	12.97	168.2209	51.4089	0.078812875
Lori	Pambak	Antaramut	34	cattle	serum	18-20.04.22	492	1	1297	40°56'01"N	44°33'47"E	457.15	1.25	68.48	7.17	12.97	168.2209	51.4089	0.078812875
Lori	Pambak	Antaramut	34	sheep	serum	27.05.22	535	0	1297	40°56'01"N	44°33'47"E	457.15	1.25	68.48	7.17	12.97	168.2209	51.4089	0.078812875
Lori	Pambak	Antaramut	34	sheep	serum	27.05.22	536	0	1297	40°56'01"N	44°33'47"E	457.15	1.25	68.48	7.17	12.97	168.2209	51.4089	0.078812875
Lori	Pambak	Antaramut	34	sheep	serum	27.05.22	537	0	1297	40°56'01"N	44°33'47"E	457.15	1.25	68.48	7.17	12.97	168.2209	51.4089	0.078812875
Lori	Pambak	Antaramut	34	sheep	serum	27.05.22	538	0	1297	40°56'01"N	44°33'47"E	457.15	1.25	68.48	7.17	12.97	168.2209	51.4089	0.078812875
Lori	Pambak	Antaramut	34	sheep	serum	27.05.22	539	0	1297	40°56'01"N	44°33'47"E	457.15	1.25	68.48	7.17	12.97	168.2209	51.4089	0.078812875
Lori	Pambak	Antaramut	34	sheep	serum	27.05.22	540	0	1297	40°56'01"N	44°33'47"E	457.15	1.25	68.48	7.17	12.97	168.2209	51.4089	0.078812875
Lori	Pambak	Antaramut	34	sheep	serum	27.05.22	541	0	1297	40°56'01"N	44°33'47"E	457.15	1.25	68.48	7.17	12.97	168.2209	51.4089	0.078812875
Lori	Pambak	Antaramut	34	sheep	serum	27.05.22	542	0	1297	40°56'01"N	44°33'47"E	457.15	1.25	68.48	7.17	12.97	168.2209	51.4089	0.078812875
Lori	Pambak	Antaramut	34	sheep	serum	27.05.22	543	0	1297	40°56'01"N	44°33'47"E	457.15	1.25	68.48	7.17	12.97	168.2209	51.4089	0.078812875
Lori	Pambak	Antaramut	34	sheep	serum	27.05.22	544	0	1297	40°56'01"N	44°33'47"E	457.15	1.25	68.48	7.17	12.97	168.2209	51.4089	0.078812875
Lori	Pambak	Antaramut	34	sheep	serum	27.05.22	545	0	1297	40°56'01"N	44°33'47"E	457.15	1.25	68.48	7.17	12.97	168.2209	51.4089	0.078812875
Lori	Pambak	Antaramut	34	sheep	serum	27.05.22	546	0	1297	40°56'01"N	44°33'47"E	457.15	1.25	68.48	7.17	12.97	168.2209	51.4089	0.078812875
Lori	Pambak	Antaramut	34	sheep	serum	27.05.22	547	0	1297	40°56'01"N	44°33'47"E	457.15	1.25	68.48	7.17	12.97	168.2209	51.4089	0.078812875
Lori	Pambak	Antaramut	34	sheep	serum	27.05.22	548	0	1297	40°56'01"N	44°33'47"E	457.15	1.25	68.48	7.17	12.97	168.2209	51.4089	0.078812875
Lori	Pambak	Antaramut	34	sheep	serum	27.05.22	549	0	1297	40°56'01"N	44°33'47"E	457.15	1.25	68.48	7.17	12.97	168.2209	51.4089	0.078812875
Lori	Pambak	Antaramut	34	sheep	serum	27.05.22	550	0	1297	40°56'01"N	44°33'47"E	457.15	1.25	68.48	7.17	12.97	168.2209	51.4089	0.078812875
Lori	Pambak	Antaramut	34	sheep	serum	27.05.22	551	0	1297	40°56'01"N	44°33'47"E	457.15	1.25	68.48	7.17	12.97	168.2209	51.4089	0.078812875
Lori	Pambak	Antaramut	34	sheep	serum	27.05.22	552	0	1297	40°56'01"N	44°33'47"E	457.15	1.25	68.48	7.17	12.97	168.2209	51.4089	0.078812875
Lori	Pambak	Antaramut	34	sheep	serum	27.05.22	553	0	1297	40°56'01"N	44°33'47"E	457.15	1.25	68.48	7.17	12.97	168.2209	51.4089	0.078812875
Lori	Pambak	Antaramut	34	sheep	serum	27.05.22	554	0	1297	40°56'01"N	44°33'47"E	457.15	1.25	68.48	7.17	12.97	168.2209	51.4089	0.078812875
Lori	Pambak	Antaramut	34	sheep	serum	27.05.22	555	0	1297	40°56'01"N	44°33'47"E	457.15	1.25	68.48	7.17	12.97	168.2209	51.4089	0.078812875
Lori	Pambak	Antaramut	34	sheep	serum	27.05.22	556	0	1297	40°56'01"N	44°33'47"E	457.15	1.25	68.48	7.17	12.97	168.2209	51.4089	0.078812875
Lori	Pambak	Antaramut	34	sheep	serum	27.05.22	557	0	1297	40°56'01"N	44°33'47"E	457.15	1.25	68.48	7.17	12.97	168.2209	51.4089	0.078812875
Lori	Pambak	Antaramut	34	sheep	serum	27.05.22	558	0	1297	40°56'01"N	44°33'47"E	457.15	1.25	68.48	7.17	12.97	168.2209	51.4089	0.078812875
Lori	Pambak	Antaramut	34	sheep	serum	27.05.22	559	0	1297	40°56'01"N	44°33'47"E	457.15	1.25	68.48	7.17	12.97	168.2209	51.4089	0.078812875
Lori	Pambak	Antaramut	34	sheep	serum	27.05.22	560	0	1297	40°56'01"N	44°33'47"E	457.15	1.25	68.48	7.17	12.97	168.2209	51.4089	0.078812875
Lori	Pambak	Antaramut	34	sheep	serum	27.05.22	561	0	1297	40°56'01"N	44°33'47"E	457.15	1.25	68.48	7.17	12.97	168.2209	51.4089	0.078812875
Lori	Pambak	Antaramut	34	sheep	serum	27.05.22	562	0	1297	40°56'01"N	44°33'47"E	457.15	1.25	68.48	7.17	12.97	168.2209	51.4089	0.078812875
Lori	Pambak	Antaramut	34	sheep	serum	27.05.22	563	0	1297	40°56'01"N	44°33'47"E	457.15	1.25	68.48	7.17	12.97	168.2209	51.4089	0.078812875
Lori	Pambak	Antaramut	34	sheep	serum	27.05.22	564	0	1297	40°56'01"N	44°33'47"E	457.15	1.25	68.48	7.17	12.97	168.2209	51.4089	0.078812875
Lori	Pambak	Antaramut	34	sheep	serum	27.05.22	565	0	1297	40°56'01"N	44°33'47"E	457.15	1.25	68.48	7.17	12.97	168.2209	51.4089	0.078812875
Lori	Pambak	Antaramut	34	sheep	serum	27.05.22	566	0	1297	40°56'01"N	44°33'47"E	457.15	1.25	68.48	7.17	12.97	168.2209	51.4089	0.078812875
Lori	Pambak	Antaramut	34	sheep	serum	27.05.22	567	0	1297	40°56'01"N	44°33'47"E	457.15	1.25	68.48	7.17	12.97	168.2209	51.4089	0.078812875
Lori	Pambak	Antaramut	34	sheep	serum	27.05.22	568	1	1297	40°56'01"N	44°33'47"E	457.15	1.25	68.48	7.17	12.97	168.2209	51.4089	0.078812875
Lori	Pambak	Antaramut	34	sheep	serum	27.05.22	569	1	1297	40°56'01"N	44°33'47"E	457.15	1.25	68.48	7.17	12.97	168.2209	51.4089	0.078812875
Lori	Pambak	Antaramut	34	sheep	serum	27.05.22	570	1	1297	40°56'01"N	44°33'47"E	457.15	1.25	68.48	7.17	12.97	168.2209	51.4089	0.078812875
Lori	Pambak	Antaramut	34	sheep	serum	27.05.22	571	1	1297	40°56'01"N	44°33'47"E	457.15	1.25	68.48	7.17	12.97	168.2209	51.4089	0.078812875
Lori	Pambak	Antaramut	34	sheep	serum	27.05.22	572	1	1297	40°56'01"N	44°33'47"E	457.15	1.25	68.48	7.17	12.97	168.2209	51.4089	0.078812875
Lori	Pambak	Antaramut	34	sheep	serum	27.05.22	573	1	1297	40°56'01"N	44°33'47"E	457.15	1.25	68.48	7.17	12.97	168.2209	51.4089	0.078812875
Lori	Pambak	Antaramut	34	sheep	serum	27.05.22	574	1	1297	40°56'01"N	44°33'47"E	457.15	1.25	68.48	7.17	12.97	168.2209	51.4089	0.078812875
Shirak	Amasia	Ardenis	3	sheep	serum	14.12.23	1756	0	2073	41°04′43″N	43°43′26″E	642.9	1.76	76.76	5.02	20.73	429.7329	25.2004	0.192650359
Shirak	Amasia	Ardenis	3	sheep	serum	14.12.23	1757	0	2073	41°04′43″N	43°43′26″E	642.9	1.76	76.76	5.02	20.73	429.7329	25.2004	0.192650359
Shirak	Amasia	Ardenis	3	sheep	serum	14.12.23	1758	0	2073	41°04′43″N	43°43′26″E	642.9	1.76	76.76	5.02	20.73	429.7329	25.2004	0.192650359
Shirak	Amasia	Ardenis	3	sheep	serum	14.12.23	1759	0	2073	41°04′43″N	43°43′26″E	642.9	1.76	76.76	5.02	20.73	429.7329	25.2004	0.192650359
Shirak	Amasia	Ardenis	3	sheep	serum	14.12.23	1760	0	2073	41°04′43″N	43°43′26″E	642.9	1.76	76.76	5.02	20.73	429.7329	25.2004	0.192650359
Shirak	Amasia	Ardenis	3	sheep	serum	14.12.23	1761	0	2073	41°04′43″N	43°43′26″E	642.9	1.76	76.76	5.02	20.73	429.7329	25.2004	0.192650359
Shirak	Amasia	Ardenis	3	sheep	serum	14.12.23	1762	0	2073	41°04′43″N	43°43′26″E	642.9	1.76	76.76	5.02	20.73	429.7329	25.2004	0.192650359
Shirak	Amasia	Ardenis	3	sheep	serum	14.12.23	1763	0	2073	41°04′43″N	43°43′26″E	642.9	1.76	76.76	5.02	20.73	429.7329	25.2004	0.192650359
Shirak	Amasia	Ardenis	3	sheep	serum	14.12.23	1764	0	2073	41°04′43″N	43°43′26″E	642.9	1.76	76.76	5.02	20.73	429.7329	25.2004	0.192650359
Shirak	Amasia	Ardenis	3	sheep	serum	14.12.23	1765	0	2073	41°04′43″N	43°43′26″E	642.9	1.76	76.76	5.02	20.73	429.7329	25.2004	0.192650359
Shirak	Amasia	Ardenis	3	sheep	serum	14.12.23	1766	0	2073	41°04′43″N	43°43′26″E	642.9	1.76	76.76	5.02	20.73	429.7329	25.2004	0.192650359
Shirak	Amasia	Ardenis	3	sheep	serum	14.12.23	1767	1	2073	41°04′43″N	43°43′26″E	642.9	1.76	76.76	5.02	20.73	429.7329	25.2004	0.192650359
Lori	Pambak	Arjut	35	sheep	serum	13.07.23	1686	0	1641	40°51′47″N	44°22′56″E	457.15	1.25	68.48	7.17	16.41	269.2881	51.4089	0.113081244
Lori	Pambak	Arjut	35	sheep	serum	13.07.23	1687	0	1641	40°51′47″N	44°22′56″E	457.15	1.25	68.48	7.17	16.41	269.2881	51.4089	0.113081244
Lori	Pambak	Arjut	35	sheep	serum	13.07.23	1688	0	1641	40°51′47″N	44°22′56″E	457.15	1.25	68.48	7.17	16.41	269.2881	51.4089	0.113081244
Lori	Pambak	Arjut	35	sheep	serum	13.07.23	1689	0	1641	40°51′47″N	44°22′56″E	457.15	1.25	68.48	7.17	16.41	269.2881	51.4089	0.113081244
Lori	Pambak	Arjut	35	sheep	serum	13.07.23	1690	0	1641	40°51′47″N	44°22′56″E	457.15	1.25	68.48	7.17	16.41	269.2881	51.4089	0.113081244
Lori	Pambak	Arjut	35	sheep	serum	13.07.23	1691	0	1641	40°51′47″N	44°22′56″E	457.15	1.25	68.48	7.17	16.41	269.2881	51.4089	0.113081244
Lori	Pambak	Arjut	35	sheep	serum	13.07.23	1692	0	1641	40°51′47″N	44°22′56″E	457.15	1.25	68.48	7.17	16.41	269.2881	51.4089	0.113081244
Lori	Pambak	Arjut	35	sheep	serum	13.07.23	1693	0	1641	40°51′47″N	44°22′56″E	457.15	1.25	68.48	7.17	16.41	269.2881	51.4089	0.113081244
Lori	Pambak	Arjut	35	sheep	serum	13.07.23	1694	0	1641	40°51′47″N	44°22′56″E	457.15	1.25	68.48	7.17	16.41	269.2881	51.4089	0.113081244
Lori	Pambak	Arjut	35	sheep	serum	13.07.23	1695	0	1641	40°51′47″N	44°22′56″E	457.15	1.25	68.48	7.17	16.41	269.2881	51.4089	0.113081244
Lori	Pambak	Arjut	35	sheep	serum	13.07.23	1696	0	1641	40°51′47″N	44°22′56″E	457.15	1.25	68.48	7.17	16.41	269.2881	51.4089	0.113081244
Lori	Pambak	Arjut	35	sheep	serum	13.07.23	1697	0	1641	40°51′47″N	44°22′56″E	457.15	1.25	68.48	7.17	16.41	269.2881	51.4089	0.113081244
Lori	Pambak	Arjut	35	sheep	serum	13.07.23	1698	0	1641	40°51′47″N	44°22′56″E	457.15	1.25	68.48	7.17	16.41	269.2881	51.4089	0.113081244
Lori	Pambak	Arjut	35	sheep	serum	13.07.23	1699	0	1641	40°51′47″N	44°22′56″E	457.15	1.25	68.48	7.17	16.41	269.2881	51.4089	0.113081244
Lori	Pambak	Arjut	35	sheep	serum	13.07.23	1700	1	1641	40°51′47″N	44°22′56″E	457.15	1.25	68.48	7.17	16.41	269.2881	51.4089	0.113081244
Tavush	Berd	Artsvaberd	57	sheep	serum	04.05.23	1411	0	1240	40°50'30"N	45°28'20"E	585.93	1.61	63.29	14.23	12.4	153.76	202.4929	0.449578471
Tavush	Berd	Artsvaberd	57	sheep	serum	04.05.23	1412	0	1240	40°50'30"N	45°28'20"E	585.93	1.61	63.29	14.23	12.4	153.76	202.4929	0.449578471
Tavush	Berd	Artsvaberd	57	sheep	serum	04.05.23	1413	0	1240	40°50'30"N	45°28'20"E	585.93	1.61	63.29	14.23	12.4	153.76	202.4929	0.449578471
Tavush	Berd	Artsvaberd	57	sheep	serum	04.05.23	1414	0	1240	40°50'30"N	45°28'20"E	585.93	1.61	63.29	14.23	12.4	153.76	202.4929	0.449578471
Tavush	Berd	Artsvaberd	57	sheep	serum	04.05.23	1415	0	1240	40°50'30"N	45°28'20"E	585.93	1.61	63.29	14.23	12.4	153.76	202.4929	0.449578471
Tavush	Berd	Artsvaberd	57	sheep	serum	04.05.23	1416	0	1240	40°50'30"N	45°28'20"E	585.93	1.61	63.29	14.23	12.4	153.76	202.4929	0.449578471
Tavush	Berd	Artsvaberd	57	sheep	serum	04.05.23	1417	0	1240	40°50'30"N	45°28'20"E	585.93	1.61	63.29	14.23	12.4	153.76	202.4929	0.449578471
Tavush	Berd	Artsvaberd	57	sheep	serum	04.05.23	1418	0	1240	40°50'30"N	45°28'20"E	585.93	1.61	63.29	14.23	12.4	153.76	202.4929	0.449578471
Tavush	Berd	Artsvaberd	57	sheep	serum	04.05.23	1419	0	1240	40°50'30"N	45°28'20"E	585.93	1.61	63.29	14.23	12.4	153.76	202.4929	0.449578471
Tavush	Berd	Artsvaberd	57	sheep	serum	04.05.23	1420	0	1240	40°50'30"N	45°28'20"E	585.93	1.61	63.29	14.23	12.4	153.76	202.4929	0.449578471
Tavush	Berd	Artsvaberd	57	sheep	serum	04.05.23	1421	0	1240	40°50'30"N	45°28'20"E	585.93	1.61	63.29	14.23	12.4	153.76	202.4929	0.449578471
Tavush	Berd	Artsvaberd	57	sheep	serum	04.05.23	1422	0	1240	40°50'30"N	45°28'20"E	585.93	1.61	63.29	14.23	12.4	153.76	202.4929	0.449578471
Tavush	Berd	Artsvaberd	57	sheep	serum	04.05.23	1423	0	1240	40°50'30"N	45°28'20"E	585.93	1.61	63.29	14.23	12.4	153.76	202.4929	0.449578471
Tavush	Berd	Artsvaberd	57	sheep	serum	04.05.23	1424	0	1240	40°50'30"N	45°28'20"E	585.93	1.61	63.29	14.23	12.4	153.76	202.4929	0.449578471
Tavush	Berd	Artsvaberd	57	sheep	serum	04.05.23	1425	0	1240	40°50'30"N	45°28'20"E	585.93	1.61	63.29	14.23	12.4	153.76	202.4929	0.449578471
Tavush	Berd	Artsvaberd	57	sheep	serum	04.05.23	1426	0	1240	40°50'30"N	45°28'20"E	585.93	1.61	63.29	14.23	12.4	153.76	202.4929	0.449578471
Tavush	Berd	Artsvaberd	57	sheep	serum	04.05.23	1427	0	1240	40°50'30"N	45°28'20"E	585.93	1.61	63.29	14.23	12.4	153.76	202.4929	0.449578471
Tavush	Berd	Artsvaberd	57	sheep	serum	04.05.23	1428	0	1240	40°50'30"N	45°28'20"E	585.93	1.61	63.29	14.23	12.4	153.76	202.4929	0.449578471
Tavush	Berd	Artsvaberd	57	sheep	serum	04.05.23	1429	0	1240	40°50'30"N	45°28'20"E	585.93	1.61	63.29	14.23	12.4	153.76	202.4929	0.449578471
Tavush	Berd	Artsvaberd	57	sheep	serum	04.05.23	1430	1	1240	40°50'30"N	45°28'20"E	585.93	1.61	63.29	14.23	12.4	153.76	202.4929	0.449578471
Tavush	Berd	Artsvaberd	57	sheep	serum	04.05.23	1431	1	1240	40°50'30"N	45°28'20"E	585.93	1.61	63.29	14.23	12.4	153.76	202.4929	0.449578471
Tavush	Berd	Artsvaberd	57	sheep	serum	04.05.23	1432	1	1240	40°50'30"N	45°28'20"E	585.93	1.61	63.29	14.23	12.4	153.76	202.4929	0.449578471
Tavush	Berd	Artsvaberd	57	sheep	serum	04.05.23	1433	1	1240	40°50'30"N	45°28'20"E	585.93	1.61	63.29	14.23	12.4	153.76	202.4929	0.449578471
Tavush	Berd	Artsvaberd	57	sheep	serum	04.05.23	1434	1	1240	40°50'30"N	45°28'20"E	585.93	1.61	63.29	14.23	12.4	153.76	202.4929	0.449578471
Tavush	Berd	Artsvaberd	57	sheep	serum	04.05.23	1435	1	1240	40°50'30"N	45°28'20"E	585.93	1.61	63.29	14.23	12.4	153.76	202.4929	0.449578471
Shirak	Ashotsk	Ashotsk	4	cattle	serum	06.05.21	1	0	1997	41°02′15″N	43°51′29″E	552.61	1.51	73.22	4.74	19.97	398.8009	22.4676	0.163593311
Shirak	Ashotsk	Ashotsk	4	cattle	serum	06.05.21	2	0	1997	41°02′15″N	43°51′29″E	552.61	1.51	73.22	4.74	19.97	398.8009	22.4676	0.163593311
Shirak	Ashotsk	Ashotsk	4	sheep	serum	14.12.23	1768	0	1997	41°02′15″N	43°51′29″E	642.9	1.76	76.76	5.02	19.97	398.8009	25.2004	0.165794918
Shirak	Ashotsk	Ashotsk	4	sheep	serum	14.12.23	1769	0	1997	41°02′15″N	43°51′29″E	642.9	1.76	76.76	5.02	19.97	398.8009	25.2004	0.165794918
Shirak	Ashotsk	Ashotsk	4	sheep	serum	14.12.23	1770	0	1997	41°02′15″N	43°51′29″E	642.9	1.76	76.76	5.02	19.97	398.8009	25.2004	0.165794918
Shirak	Ashotsk	Ashotsk	4	sheep	serum	14.12.23	1771	0	1997	41°02′15″N	43°51′29″E	642.9	1.76	76.76	5.02	19.97	398.8009	25.2004	0.165794918
Shirak	Ashotsk	Ashotsk	4	sheep	serum	14.12.23	1772	0	1997	41°02′15″N	43°51′29″E	642.9	1.76	76.76	5.02	19.97	398.8009	25.2004	0.165794918
Shirak	Ashotsk	Ashotsk	4	sheep	serum	14.12.23	1773	0	1997	41°02′15″N	43°51′29″E	642.9	1.76	76.76	5.02	19.97	398.8009	25.2004	0.165794918
Shirak	Ashotsk	Ashotsk	4	sheep	serum	14.12.23	1774	0	1997	41°02′15″N	43°51′29″E	642.9	1.76	76.76	5.02	19.97	398.8009	25.2004	0.165794918
Shirak	Ashotsk	Ashotsk	4	sheep	serum	14.12.23	1775	0	1997	41°02′15″N	43°51′29″E	642.9	1.76	76.76	5.02	19.97	398.8009	25.2004	0.165794918
Shirak	Ashotsk	Ashotsk	4	sheep	serum	14.12.23	1776	0	1997	41°02′15″N	43°51′29″E	642.9	1.76	76.76	5.02	19.97	398.8009	25.2004	0.165794918
Shirak	Ashotsk	Ashotsk	4	sheep	serum	14.12.23	1777	0	1997	41°02′15″N	43°51′29″E	642.9	1.76	76.76	5.02	19.97	398.8009	25.2004	0.165794918
Shirak	Ashotsk	Ashotsk	4	sheep	serum	14.12.23	1778	0	1997	41°02′15″N	43°51′29″E	642.9	1.76	76.76	5.02	19.97	398.8009	25.2004	0.165794918
Shirak	Ashotsk	Ashotsk	4	sheep	serum	14.12.23	1779	0	1997	41°02′15″N	43°51′29″E	642.9	1.76	76.76	5.02	19.97	398.8009	25.2004	0.165794918
Shirak	Ashotsk	Ashotsk	4	sheep	serum	14.12.23	1780	0	1997	41°02′15″N	43°51′29″E	642.9	1.76	76.76	5.02	19.97	398.8009	25.2004	0.165794918
Shirak	Ashotsk	Ashotsk	4	sheep	serum	14.12.23	1781	0	1997	41°02′15″N	43°51′29″E	642.9	1.76	76.76	5.02	19.97	398.8009	25.2004	0.165794918
Shirak	Ashotsk	Ashotsk	4	sheep	serum	14.12.23	1782	0	1997	41°02′15″N	43°51′29″E	642.9	1.76	76.76	5.02	19.97	398.8009	25.2004	0.165794918
Shirak	Ashotsk	Ashotsk	4	sheep	serum	14.12.23	1783	1	1997	41°02′15″N	43°51′29″E	642.9	1.76	76.76	5.02	19.97	398.8009	25.2004	0.165794918
Tavush	Berd	Aygedzor	58	sheep	serum	04.05.23	1436	0	742	40°49'38"N	45°32'36"E	585.93	1.61	63.29	14.23	7.42	55.0564	202.4929	0.436396659
Tavush	Berd	Aygedzor	58	sheep	serum	04.05.23	1437	0	742	40°49'38"N	45°32'36"E	585.93	1.61	63.29	14.23	7.42	55.0564	202.4929	0.436396659
Tavush	Berd	Aygedzor	58	sheep	serum	04.05.23	1438	0	742	40°49'38"N	45°32'36"E	585.93	1.61	63.29	14.23	7.42	55.0564	202.4929	0.436396659
Tavush	Berd	Aygedzor	58	sheep	serum	04.05.23	1439	0	742	40°49'38"N	45°32'36"E	585.93	1.61	63.29	14.23	7.42	55.0564	202.4929	0.436396659
Tavush	Berd	Aygedzor	58	sheep	serum	04.05.23	1440	0	742	40°49'38"N	45°32'36"E	585.93	1.61	63.29	14.23	7.42	55.0564	202.4929	0.436396659
Tavush	Berd	Aygedzor	58	sheep	serum	04.05.23	1441	0	742	40°49'38"N	45°32'36"E	585.93	1.61	63.29	14.23	7.42	55.0564	202.4929	0.436396659
Tavush	Berd	Aygedzor	58	sheep	serum	04.05.23	1442	0	742	40°49'38"N	45°32'36"E	585.93	1.61	63.29	14.23	7.42	55.0564	202.4929	0.436396659
Tavush	Berd	Aygedzor	58	sheep	serum	04.05.23	1443	0	742	40°49'38"N	45°32'36"E	585.93	1.61	63.29	14.23	7.42	55.0564	202.4929	0.436396659
Tavush	Berd	Aygedzor	58	sheep	serum	04.05.23	1444	0	742	40°49'38"N	45°32'36"E	585.93	1.61	63.29	14.23	7.42	55.0564	202.4929	0.436396659
Tavush	Berd	Aygedzor	58	sheep	serum	04.05.23	1445	0	742	40°49'38"N	45°32'36"E	585.93	1.61	63.29	14.23	7.42	55.0564	202.4929	0.436396659
Tavush	Ijevan	Azatamut	59	cattle	serum	08.10.21	12	0	533	40°59'20"N	45°12'29"E	419.52	1.15	60.99	11.41	5.33	28.4089	130.1881	0.212715756
Tavush	Ijevan	Azatamut	59	cattle	serum	08.10.21	13	1	533	40°59'20"N	45°12'29"E	419.52	1.15	60.99	11.41	5.33	28.4089	130.1881	0.212715756
Shirak	Akhuryan	Azatan	5	sheep	serum	10.10.22	678	0	1502	40°43'36"N	43°49'44"E	332.98	0.91	60.43	8.43	15.02	225.6004	71.0649	0.118090334
Shirak	Akhuryan	Azatan	5	sheep	serum	10.10.22	679	0	1502	40°43'36"N	43°49'44"E	332.98	0.91	60.43	8.43	15.02	225.6004	71.0649	0.118090334
Shirak	Akhuryan	Azatan	5	sheep	serum	10.10.22	680	0	1502	40°43'36"N	43°49'44"E	332.98	0.91	60.43	8.43	15.02	225.6004	71.0649	0.118090334
Shirak	Akhuryan	Basen	6	cattle	serum	15-17.05.23	1575	0	1635	40°45'24"N	43°59'31"E	642.9	1.76	76.76	5.02	16.35	267.3225	25.2004	0.090124862
Shirak	Akhuryan	Basen	6	cattle	serum	15-17.05.23	1576	0	1635	40°45'24"N	43°59'31"E	642.9	1.76	76.76	5.02	16.35	267.3225	25.2004	0.090124862
Shirak	Akhuryan	Basen	6	cattle	serum	15-17.05.23	1577	0	1635	40°45'24"N	43°59'31"E	642.9	1.76	76.76	5.02	16.35	267.3225	25.2004	0.090124862
Shirak	Akhuryan	Basen	6	cattle	serum	15-17.05.23	1578	0	1635	40°45'24"N	43°59'31"E	642.9	1.76	76.76	5.02	16.35	267.3225	25.2004	0.090124862
Shirak	Akhuryan	Basen	6	cattle	serum	15-17.05.23	1579	0	1635	40°45'24"N	43°59'31"E	642.9	1.76	76.76	5.02	16.35	267.3225	25.2004	0.090124862
Shirak	Akhuryan	Basen	6	cattle	serum	15-17.05.23	1580	0	1635	40°45'24"N	43°59'31"E	642.9	1.76	76.76	5.02	16.35	267.3225	25.2004	0.090124862
Shirak	Akhuryan	Basen	6	cattle	serum	15-17.05.23	1581	0	1635	40°45'24"N	43°59'31"E	642.9	1.76	76.76	5.02	16.35	267.3225	25.2004	0.090124862
Shirak	Akhuryan	Basen	6	cattle	serum	15-17.05.23	1582	0	1635	40°45'24"N	43°59'31"E	642.9	1.76	76.76	5.02	16.35	267.3225	25.2004	0.090124862
Shirak	Akhuryan	Basen	6	cattle	serum	15-17.05.23	1583	0	1635	40°45'24"N	43°59'31"E	642.9	1.76	76.76	5.02	16.35	267.3225	25.2004	0.090124862
Shirak	Akhuryan	Basen	6	cattle	serum	15-17.05.23	1584	0	1635	40°45'24"N	43°59'31"E	642.9	1.76	76.76	5.02	16.35	267.3225	25.2004	0.090124862
Shirak	Akhuryan	Basen	6	cattle	serum	15-17.05.23	1585	0	1635	40°45'24"N	43°59'31"E	642.9	1.76	76.76	5.02	16.35	267.3225	25.2004	0.090124862
Shirak	Akhuryan	Basen	6	cattle	serum	15-17.05.23	1586	0	1635	40°45'24"N	43°59'31"E	642.9	1.76	76.76	5.02	16.35	267.3225	25.2004	0.090124862
Shirak	Akhuryan	Basen	6	cattle	serum	15-17.05.23	1587	0	1635	40°45'24"N	43°59'31"E	642.9	1.76	76.76	5.02	16.35	267.3225	25.2004	0.090124862
Shirak	Akhuryan	Basen	6	cattle	serum	15-17.05.23	1588	0	1635	40°45'24"N	43°59'31"E	642.9	1.76	76.76	5.02	16.35	267.3225	25.2004	0.090124862
Shirak	Akhuryan	Basen	6	cattle	serum	15-17.05.23	1589	0	1635	40°45'24"N	43°59'31"E	642.9	1.76	76.76	5.02	16.35	267.3225	25.2004	0.090124862
Shirak	Akhuryan	Basen	6	cattle	serum	15-17.05.23	1590	0	1635	40°45'24"N	43°59'31"E	642.9	1.76	76.76	5.02	16.35	267.3225	25.2004	0.090124862
Shirak	Akhuryan	Basen	6	cattle	serum	15-17.05.23	1591	0	1635	40°45'24"N	43°59'31"E	642.9	1.76	76.76	5.02	16.35	267.3225	25.2004	0.090124862
Shirak	Akhuryan	Basen	6	cattle	serum	15-17.05.23	1592	0	1635	40°45'24"N	43°59'31"E	642.9	1.76	76.76	5.02	16.35	267.3225	25.2004	0.090124862
Shirak	Akhuryan	Basen	6	cattle	serum	15-17.05.23	1593	0	1635	40°45'24"N	43°59'31"E	642.9	1.76	76.76	5.02	16.35	267.3225	25.2004	0.090124862
Shirak	Akhuryan	Basen	6	cattle	serum	15-17.05.23	1594	0	1635	40°45'24"N	43°59'31"E	642.9	1.76	76.76	5.02	16.35	267.3225	25.2004	0.090124862
Shirak	Akhuryan	Basen	6	cattle	serum	14.12.23	1784	0	1635	40°45'24"N	43°59'31"E	642.9	1.76	76.76	5.02	16.35	267.3225	25.2004	0.090124862
Shirak	Akhuryan	Basen	6	cattle	serum	14.12.23	1785	0	1635	40°45'24"N	43°59'31"E	642.9	1.76	76.76	5.02	16.35	267.3225	25.2004	0.090124862
Shirak	Akhuryan	Basen	6	cattle	serum	14.12.23	1786	0	1635	40°45'24"N	43°59'31"E	642.9	1.76	76.76	5.02	16.35	267.3225	25.2004	0.090124862
Shirak	Akhuryan	Basen	6	cattle	serum	14.12.23	1787	0	1635	40°45'24"N	43°59'31"E	642.9	1.76	76.76	5.02	16.35	267.3225	25.2004	0.090124862
Shirak	Akhuryan	Basen	6	cattle	serum	14.12.23	1788	0	1635	40°45'24"N	43°59'31"E	642.9	1.76	76.76	5.02	16.35	267.3225	25.2004	0.090124862
Shirak	Akhuryan	Basen	6	cattle	serum	14.12.23	1789	0	1635	40°45'24"N	43°59'31"E	642.9	1.76	76.76	5.02	16.35	267.3225	25.2004	0.090124862
Shirak	Akhuryan	Basen	6	cattle	serum	14.12.23	1790	0	1635	40°45'24"N	43°59'31"E	642.9	1.76	76.76	5.02	16.35	267.3225	25.2004	0.090124862
Shirak	Akhuryan	Basen	6	cattle	serum	14.12.23	1791	0	1635	40°45'24"N	43°59'31"E	642.9	1.76	76.76	5.02	16.35	267.3225	25.2004	0.090124862
Shirak	Akhuryan	Basen	6	cattle	serum	14.12.23	1792	0	1635	40°45'24"N	43°59'31"E	642.9	1.76	76.76	5.02	16.35	267.3225	25.2004	0.090124862
Shirak	Akhuryan	Basen	6	cattle	serum	14.12.23	1793	0	1635	40°45'24"N	43°59'31"E	642.9	1.76	76.76	5.02	16.35	267.3225	25.2004	0.090124862
Shirak	Akhuryan	Basen	6	cattle	serum	14.12.23	1794	0	1635	40°45'24"N	43°59'31"E	642.9	1.76	76.76	5.02	16.35	267.3225	25.2004	0.090124862
Shirak	Akhuryan	Basen	6	cattle	serum	14.12.23	1795	0	1635	40°45'24"N	43°59'31"E	642.9	1.76	76.76	5.02	16.35	267.3225	25.2004	0.090124862
Shirak	Akhuryan	Basen	6	cattle	serum	14.12.23	1796	0	1635	40°45'24"N	43°59'31"E	642.9	1.76	76.76	5.02	16.35	267.3225	25.2004	0.090124862
Shirak	Akhuryan	Basen	6	cattle	serum	14.12.23	1797	0	1635	40°45'24"N	43°59'31"E	642.9	1.76	76.76	5.02	16.35	267.3225	25.2004	0.090124862
Shirak	Akhuryan	Basen	6	cattle	serum	14.12.23	1798	0	1635	40°45'24"N	43°59'31"E	642.9	1.76	76.76	5.02	16.35	267.3225	25.2004	0.090124862
Shirak	Akhuryan	Basen	6	cattle	serum	14.12.23	1799	0	1635	40°45'24"N	43°59'31"E	642.9	1.76	76.76	5.02	16.35	267.3225	25.2004	0.090124862
Shirak	Akhuryan	Basen	6	cattle	serum	14.12.23	1800	0	1635	40°45'24"N	43°59'31"E	642.9	1.76	76.76	5.02	16.35	267.3225	25.2004	0.090124862
Shirak	Akhuryan	Basen	6	cattle	serum	14.12.23	1801	0	1635	40°45'24"N	43°59'31"E	642.9	1.76	76.76	5.02	16.35	267.3225	25.2004	0.090124862
Shirak	Akhuryan	Basen	6	cattle	serum	14.12.23	1802	0	1635	40°45'24"N	43°59'31"E	642.9	1.76	76.76	5.02	16.35	267.3225	25.2004	0.090124862
Shirak	Akhuryan	Basen	6	cattle	serum	14.12.23	1803	0	1635	40°45'24"N	43°59'31"E	642.9	1.76	76.76	5.02	16.35	267.3225	25.2004	0.090124862
Shirak	Akhuryan	Basen	6	cattle	serum	14.12.23	1804	0	1635	40°45'24"N	43°59'31"E	642.9	1.76	76.76	5.02	16.35	267.3225	25.2004	0.090124862
Shirak	Akhuryan	Basen	6	cattle	serum	14.12.23	1805	0	1635	40°45'24"N	43°59'31"E	642.9	1.76	76.76	5.02	16.35	267.3225	25.2004	0.090124862
Shirak	Akhuryan	Basen	6	cattle	serum	14.12.23	1806	0	1635	40°45'24"N	43°59'31"E	642.9	1.76	76.76	5.02	16.35	267.3225	25.2004	0.090124862
Shirak	Akhuryan	Basen	6	cattle	serum	14.12.23	1807	0	1635	40°45'24"N	43°59'31"E	642.9	1.76	76.76	5.02	16.35	267.3225	25.2004	0.090124862
Shirak	Akhuryan	Basen	6	cattle	serum	14.12.23	1808	0	1635	40°45'24"N	43°59'31"E	642.9	1.76	76.76	5.02	16.35	267.3225	25.2004	0.090124862
Shirak	Akhuryan	Basen	6	cattle	serum	14.12.23	1809	0	1635	40°45'24"N	43°59'31"E	642.9	1.76	76.76	5.02	16.35	267.3225	25.2004	0.090124862
Shirak	Akhuryan	Basen	6	cattle	serum	15-17.05.23	1595	1	1635	40°45'24"N	43°59'31"E	642.9	1.76	76.76	5.02	16.35	267.3225	25.2004	0.090124862
Shirak	Akhuryan	Basen	6	cattle	serum	14.12.23	1810	1	1635	40°45'24"N	43°59'31"E	642.9	1.76	76.76	5.02	16.35	267.3225	25.2004	0.090124862
Tavush	Berd	Chinari	60	sheep	serum	04.05.23	1446	0	749	40°51'14"N	45°34'39"E	585.93	1.61	63.29	14.23	7.49	56.1001	202.4929	0.43565089
Tavush	Berd	Chinari	60	sheep	serum	04.05.23	1447	0	749	40°51'14"N	45°34'39"E	585.93	1.61	63.29	14.23	7.49	56.1001	202.4929	0.43565089
Tavush	Berd	Chinari	60	sheep	serum	04.05.23	1448	0	749	40°51'14"N	45°34'39"E	585.93	1.61	63.29	14.23	7.49	56.1001	202.4929	0.43565089
Tavush	Berd	Chinari	60	sheep	serum	04.05.23	1449	0	749	40°51'14"N	45°34'39"E	585.93	1.61	63.29	14.23	7.49	56.1001	202.4929	0.43565089
Tavush	Berd	Chinari	60	sheep	serum	04.05.23	1450	0	749	40°51'14"N	45°34'39"E	585.93	1.61	63.29	14.23	7.49	56.1001	202.4929	0.43565089
Tavush	Berd	Chinari	60	sheep	serum	04.05.23	1451	0	749	40°51'14"N	45°34'39"E	585.93	1.61	63.29	14.23	7.49	56.1001	202.4929	0.43565089
Tavush	Berd	Chinari	60	sheep	serum	04.05.23	1452	0	749	40°51'14"N	45°34'39"E	585.93	1.61	63.29	14.23	7.49	56.1001	202.4929	0.43565089
Tavush	Berd	Chinari	60	sheep	serum	04.05.23	1453	0	749	40°51'14"N	45°34'39"E	585.93	1.61	63.29	14.23	7.49	56.1001	202.4929	0.43565089
Tavush	Berd	Chinari	60	sheep	serum	04.05.23	1454	0	749	40°51'14"N	45°34'39"E	585.93	1.61	63.29	14.23	7.49	56.1001	202.4929	0.43565089
Tavush	Berd	Chinari	60	sheep	serum	04.05.23	1455	0	749	40°51'14"N	45°34'39"E	585.93	1.61	63.29	14.23	7.49	56.1001	202.4929	0.43565089
Tavush	Berd	Chinari	60	sheep	serum	04.05.23	1456	0	749	40°51'14"N	45°34'39"E	585.93	1.61	63.29	14.23	7.49	56.1001	202.4929	0.43565089
Tavush	Berd	Chinari	60	sheep	serum	04.05.23	1457	0	749	40°51'14"N	45°34'39"E	585.93	1.61	63.29	14.23	7.49	56.1001	202.4929	0.43565089
Tavush	Berd	Chinari	60	sheep	serum	04.05.23	1458	0	749	40°51'14"N	45°34'39"E	585.93	1.61	63.29	14.23	7.49	56.1001	202.4929	0.43565089
Tavush	Berd	Chinari	60	sheep	serum	04.05.23	1459	0	749	40°51'14"N	45°34'39"E	585.93	1.61	63.29	14.23	7.49	56.1001	202.4929	0.43565089
Tavush	Berd	Chinari	60	sheep	serum	04.05.23	1460	1	749	40°51'14"N	45°34'39"E	585.93	1.61	63.29	14.23	7.49	56.1001	202.4929	0.43565089
Tavush	Berd	Chinari	60	sheep	serum	04.05.23	1461	1	749	40°51'14"N	45°34'39"E	585.93	1.61	63.29	14.23	7.49	56.1001	202.4929	0.43565089
Tavush	Berd	Chinari	60	sheep	serum	04.05.23	1462	1	749	40°51'14"N	45°34'39"E	585.93	1.61	63.29	14.23	7.49	56.1001	202.4929	0.43565089
Tavush	Berd	Chinari	60	sheep	serum	04.05.23	1463	1	749	40°51'14"N	45°34'39"E	585.93	1.61	63.29	14.23	7.49	56.1001	202.4929	0.43565089
Tavush	Berd	Chinari	60	sheep	serum	04.05.23	1464	1	749	40°51'14"N	45°34'39"E	585.93	1.61	63.29	14.23	7.49	56.1001	202.4929	0.43565089
Tavush	Berd	Chinchin	61	sheep	serum	04.05.23	1465	0	1329	40°54'30"N	45°21'01"E	585.93	1.61	63.29	14.23	13.29	176.6241	202.4929	0.466223152
Tavush	Berd	Chinchin	61	sheep	serum	04.05.23	1466	0	1329	40°54'30"N	45°21'01"E	585.93	1.61	63.29	14.23	13.29	176.6241	202.4929	0.466223152
Tavush	Berd	Chinchin	61	sheep	serum	04.05.23	1467	0	1329	40°54'30"N	45°21'01"E	585.93	1.61	63.29	14.23	13.29	176.6241	202.4929	0.466223152
Tavush	Berd	Chinchin	61	sheep	serum	04.05.23	1468	0	1329	40°54'30"N	45°21'01"E	585.93	1.61	63.29	14.23	13.29	176.6241	202.4929	0.466223152
Tavush	Berd	Chinchin	61	sheep	serum	04.05.23	1469	0	1329	40°54'30"N	45°21'01"E	585.93	1.61	63.29	14.23	13.29	176.6241	202.4929	0.466223152
Tavush	Berd	Chinchin	61	sheep	serum	04.05.23	1470	0	1329	40°54'30"N	45°21'01"E	585.93	1.61	63.29	14.23	13.29	176.6241	202.4929	0.466223152
Tavush	Berd	Chinchin	61	sheep	serum	04.05.23	1471	0	1329	40°54'30"N	45°21'01"E	585.93	1.61	63.29	14.23	13.29	176.6241	202.4929	0.466223152
Tavush	Berd	Chinchin	61	sheep	serum	04.05.23	1472	0	1329	40°54'30"N	45°21'01"E	585.93	1.61	63.29	14.23	13.29	176.6241	202.4929	0.466223152
Tavush	Berd	Chinchin	61	sheep	serum	04.05.23	1473	0	1329	40°54'30"N	45°21'01"E	585.93	1.61	63.29	14.23	13.29	176.6241	202.4929	0.466223152
Tavush	Berd	Chinchin	61	sheep	serum	04.05.23	1474	0	1329	40°54'30"N	45°21'01"E	585.93	1.61	63.29	14.23	13.29	176.6241	202.4929	0.466223152
Tavush	Berd	Chinchin	61	sheep	serum	04.05.23	1475	0	1329	40°54'30"N	45°21'01"E	585.93	1.61	63.29	14.23	13.29	176.6241	202.4929	0.466223152
Tavush	Berd	Chinchin	61	sheep	serum	04.05.23	1476	0	1329	40°54'30"N	45°21'01"E	585.93	1.61	63.29	14.23	13.29	176.6241	202.4929	0.466223152
Tavush	Berd	Chinchin	61	sheep	serum	04.05.23	1477	0	1329	40°54'30"N	45°21'01"E	585.93	1.61	63.29	14.23	13.29	176.6241	202.4929	0.466223152
Tavush	Berd	Chinchin	61	sheep	serum	04.05.23	1478	1	1329	40°54'30"N	45°21'01"E	585.93	1.61	63.29	14.23	13.29	176.6241	202.4929	0.466223152
Tavush	Berd	Chinchin	61	sheep	serum	04.05.23	1479	1	1329	40°54'30"N	45°21'01"E	585.93	1.61	63.29	14.23	13.29	176.6241	202.4929	0.466223152
Tavush	Berd	Chinchin	61	sheep	serum	04.05.23	1480	1	1329	40°54'30"N	45°21'01"E	585.93	1.61	63.29	14.23	13.29	176.6241	202.4929	0.466223152
Tavush	Berd	Chinchin	61	sheep	serum	04.05.23	1481	1	1329	40°54'30"N	45°21'01"E	585.93	1.61	63.29	14.23	13.29	176.6241	202.4929	0.466223152
Tavush	Berd	Chinchin	61	sheep	serum	04.05.23	1482	1	1329	40°54'30"N	45°21'01"E	585.93	1.61	63.29	14.23	13.29	176.6241	202.4929	0.466223152
Tavush	Berd	Chinchin	61	sheep	serum	04.05.23	1483	1	1329	40°54'30"N	45°21'01"E	585.93	1.61	63.29	14.23	13.29	176.6241	202.4929	0.466223152
Tavush	Berd	Chinchin	61	sheep	serum	04.05.23	1484	1	1329	40°54'30"N	45°21'01"E	585.93	1.61	63.29	14.23	13.29	176.6241	202.4929	0.466223152
Tavush	Berd	Chinchin	61	sheep	serum	04.05.23	1485	1	1329	40°54'30"N	45°21'01"E	585.93	1.61	63.29	14.23	13.29	176.6241	202.4929	0.466223152
Tavush	Berd	Chinchin	61	sheep	serum	04.05.23	1486	1	1329	40°54'30"N	45°21'01"E	585.93	1.61	63.29	14.23	13.29	176.6241	202.4929	0.466223152
Tavush	Berd	Chinchin	61	sheep	serum	04.05.23	1487	1	1329	40°54'30"N	45°21'01"E	585.93	1.61	63.29	14.23	13.29	176.6241	202.4929	0.466223152
Tavush	Berd	Chinchin	61	sheep	serum	04.05.23	1488	1	1329	40°54'30"N	45°21'01"E	585.93	1.61	63.29	14.23	13.29	176.6241	202.4929	0.466223152
Tavush	Berd	Chinchin	61	sheep	serum	04.05.23	1489	1	1329	40°54'30"N	45°21'01"E	585.93	1.61	63.29	14.23	13.29	176.6241	202.4929	0.466223152
Tavush	Berd	Chinchin	61	sheep	serum	04.05.23	1490	1	1329	40°54'30"N	45°21'01"E	585.93	1.61	63.29	14.23	13.29	176.6241	202.4929	0.466223152
Tavush	Berd	Chinchin	61	sheep	serum	04.05.23	1491	1	1329	40°54'30"N	45°21'01"E	585.93	1.61	63.29	14.23	13.29	176.6241	202.4929	0.466223152
Tavush	Berd	Chinchin	61	sheep	serum	04.05.23	1492	1	1329	40°54'30"N	45°21'01"E	585.93	1.61	63.29	14.23	13.29	176.6241	202.4929	0.466223152
Tavush	Berd	Chinchin	61	sheep	serum	04.05.23	1493	1	1329	40°54'30"N	45°21'01"E	585.93	1.61	63.29	14.23	13.29	176.6241	202.4929	0.466223152
Tavush	Berd	Chinchin	61	sheep	serum	04.05.23	1494	1	1329	40°54'30"N	45°21'01"E	585.93	1.61	63.29	14.23	13.29	176.6241	202.4929	0.466223152
Lori	Pambak	Debed	36	cattle	serum	30.11.22	1117	0	1038	40°55'03"N	44°38'57"E	457.15	1.25	68.48	7.17	10.38	107.7444	51.4089	0.069978397
Lori	Pambak	Debed	36	cattle	serum	30.11.22	1118	0	1038	40°55'03"N	44°38'57"E	457.15	1.25	68.48	7.17	10.38	107.7444	51.4089	0.069978397
Lori	Pambak	Debed	36	cattle	serum	30.11.22	1119	0	1038	40°55'03"N	44°38'57"E	457.15	1.25	68.48	7.17	10.38	107.7444	51.4089	0.069978397
Lori	Pambak	Debed	36	cattle	serum	30.11.22	1120	0	1038	40°55'03"N	44°38'57"E	457.15	1.25	68.48	7.17	10.38	107.7444	51.4089	0.069978397
Lori	Pambak	Debed	36	cattle	serum	30.11.22	1121	0	1038	40°55'03"N	44°38'57"E	457.15	1.25	68.48	7.17	10.38	107.7444	51.4089	0.069978397
Lori	Pambak	Debed	36	cattle	serum	30.11.22	1122	0	1038	40°55'03"N	44°38'57"E	457.15	1.25	68.48	7.17	10.38	107.7444	51.4089	0.069978397
Lori	Pambak	Debed	36	cattle	serum	30.11.22	1123	0	1038	40°55'03"N	44°38'57"E	457.15	1.25	68.48	7.17	10.38	107.7444	51.4089	0.069978397
Lori	Pambak	Debed	36	cattle	serum	30.11.22	1124	0	1038	40°55'03"N	44°38'57"E	457.15	1.25	68.48	7.17	10.38	107.7444	51.4089	0.069978397
Lori	Pambak	Debed	36	cattle	serum	30.11.22	1125	0	1038	40°55'03"N	44°38'57"E	457.15	1.25	68.48	7.17	10.38	107.7444	51.4089	0.069978397
Lori	Pambak	Debed	36	cattle	serum	30.11.22	1126	0	1038	40°55'03"N	44°38'57"E	457.15	1.25	68.48	7.17	10.38	107.7444	51.4089	0.069978397
Lori	Pambak	Debed	36	cattle	serum	30.11.22	1127	0	1038	40°55'03"N	44°38'57"E	457.15	1.25	68.48	7.17	10.38	107.7444	51.4089	0.069978397
Lori	Pambak	Debed	36	cattle	serum	30.11.22	1128	0	1038	40°55'03"N	44°38'57"E	457.15	1.25	68.48	7.17	10.38	107.7444	51.4089	0.069978397
Lori	Pambak	Debed	36	cattle	serum	30.11.22	1129	0	1038	40°55'03"N	44°38'57"E	457.15	1.25	68.48	7.17	10.38	107.7444	51.4089	0.069978397
Lori	Pambak	Debed	36	cattle	serum	30.11.22	1130	0	1038	40°55'03"N	44°38'57"E	457.15	1.25	68.48	7.17	10.38	107.7444	51.4089	0.069978397
Lori	Pambak	Debed	36	cattle	serum	30.11.22	1131	0	1038	40°55'03"N	44°38'57"E	457.15	1.25	68.48	7.17	10.38	107.7444	51.4089	0.069978397
Lori	Pambak	Debed	36	cattle	serum	30.11.22	1132	0	1038	40°55'03"N	44°38'57"E	457.15	1.25	68.48	7.17	10.38	107.7444	51.4089	0.069978397
Lori	Pambak	Debed	36	cattle	serum	30.11.22	1133	0	1038	40°55'03"N	44°38'57"E	457.15	1.25	68.48	7.17	10.38	107.7444	51.4089	0.069978397
Lori	Pambak	Debed	36	cattle	serum	30.11.22	1134	0	1038	40°55'03"N	44°38'57"E	457.15	1.25	68.48	7.17	10.38	107.7444	51.4089	0.069978397
Lori	Pambak	Debed	36	cattle	serum	30.11.22	1135	0	1038	40°55'03"N	44°38'57"E	457.15	1.25	68.48	7.17	10.38	107.7444	51.4089	0.069978397
Lori	Pambak	Debed	36	cattle	serum	30.11.22	1136	0	1038	40°55'03"N	44°38'57"E	457.15	1.25	68.48	7.17	10.38	107.7444	51.4089	0.069978397
Lori	Pambak	Debed	36	cattle	serum	30.11.22	1137	0	1038	40°55'03"N	44°38'57"E	457.15	1.25	68.48	7.17	10.38	107.7444	51.4089	0.069978397
Lori	Pambak	Debed	36	cattle	serum	30.11.22	1138	0	1038	40°55'03"N	44°38'57"E	457.15	1.25	68.48	7.17	10.38	107.7444	51.4089	0.069978397
Lori	Pambak	Debed	36	cattle	serum	30.11.22	1139	0	1038	40°55'03"N	44°38'57"E	457.15	1.25	68.48	7.17	10.38	107.7444	51.4089	0.069978397
Lori	Pambak	Debed	36	cattle	serum	30.11.22	1140	0	1038	40°55'03"N	44°38'57"E	457.15	1.25	68.48	7.17	10.38	107.7444	51.4089	0.069978397
Lori	Pambak	Debed	36	cattle	serum	30.11.22	1141	0	1038	40°55'03"N	44°38'57"E	457.15	1.25	68.48	7.17	10.38	107.7444	51.4089	0.069978397
Lori	Pambak	Debed	36	sheep	serum	23.11.22	974	0	1038	40°55'03"N	44°38'57"E	457.15	1.25	68.48	7.17	10.38	107.7444	51.4089	0.069978397
Lori	Pambak	Debed	36	sheep	serum	23.11.22	975	0	1038	40°55'03"N	44°38'57"E	457.15	1.25	68.48	7.17	10.38	107.7444	51.4089	0.069978397
Lori	Pambak	Debed	36	sheep	serum	23.11.22	976	0	1038	40°55'03"N	44°38'57"E	457.15	1.25	68.48	7.17	10.38	107.7444	51.4089	0.069978397
Lori	Pambak	Debed	36	sheep	serum	23.11.22	977	0	1038	40°55'03"N	44°38'57"E	457.15	1.25	68.48	7.17	10.38	107.7444	51.4089	0.069978397
Lori	Pambak	Debed	36	sheep	serum	23.11.22	978	0	1038	40°55'03"N	44°38'57"E	457.15	1.25	68.48	7.17	10.38	107.7444	51.4089	0.069978397
Lori	Pambak	Debed	36	sheep	serum	23.11.22	979	0	1038	40°55'03"N	44°38'57"E	457.15	1.25	68.48	7.17	10.38	107.7444	51.4089	0.069978397
Lori	Pambak	Debed	36	sheep	serum	23.11.22	980	0	1038	40°55'03"N	44°38'57"E	457.15	1.25	68.48	7.17	10.38	107.7444	51.4089	0.069978397
Lori	Pambak	Debed	36	sheep	serum	23.11.22	981	0	1038	40°55'03"N	44°38'57"E	457.15	1.25	68.48	7.17	10.38	107.7444	51.4089	0.069978397
Lori	Pambak	Debed	36	sheep	serum	23.11.22	982	0	1038	40°55'03"N	44°38'57"E	457.15	1.25	68.48	7.17	10.38	107.7444	51.4089	0.069978397
Lori	Pambak	Debed	36	sheep	serum	23.11.22	983	0	1038	40°55'03"N	44°38'57"E	457.15	1.25	68.48	7.17	10.38	107.7444	51.4089	0.069978397
Lori	Pambak	Debed	36	sheep	serum	23.11.22	984	0	1038	40°55'03"N	44°38'57"E	457.15	1.25	68.48	7.17	10.38	107.7444	51.4089	0.069978397
Lori	Pambak	Debed	36	sheep	serum	23.11.22	985	0	1038	40°55'03"N	44°38'57"E	457.15	1.25	68.48	7.17	10.38	107.7444	51.4089	0.069978397
Lori	Pambak	Debed	36	sheep	serum	23.11.22	986	0	1038	40°55'03"N	44°38'57"E	457.15	1.25	68.48	7.17	10.38	107.7444	51.4089	0.069978397
Lori	Pambak	Debed	36	sheep	serum	23.11.22	987	0	1038	40°55'03"N	44°38'57"E	457.15	1.25	68.48	7.17	10.38	107.7444	51.4089	0.069978397
Lori	Pambak	Debed	36	sheep	serum	23.11.22	988	0	1038	40°55'03"N	44°38'57"E	457.15	1.25	68.48	7.17	10.38	107.7444	51.4089	0.069978397
Lori	Pambak	Debed	36	sheep	serum	23.11.22	989	0	1038	40°55'03"N	44°38'57"E	457.15	1.25	68.48	7.17	10.38	107.7444	51.4089	0.069978397
Lori	Pambak	Debed	36	sheep	serum	23.11.22	990	0	1038	40°55'03"N	44°38'57"E	457.15	1.25	68.48	7.17	10.38	107.7444	51.4089	0.069978397
Lori	Pambak	Debed	36	sheep	serum	23.11.22	991	0	1038	40°55'03"N	44°38'57"E	457.15	1.25	68.48	7.17	10.38	107.7444	51.4089	0.069978397
Lori	Pambak	Debed	36	sheep	serum	23.11.22	992	0	1038	40°55'03"N	44°38'57"E	457.15	1.25	68.48	7.17	10.38	107.7444	51.4089	0.069978397
Lori	Pambak	Debed	36	sheep	serum	23.11.22	993	0	1038	40°55'03"N	44°38'57"E	457.15	1.25	68.48	7.17	10.38	107.7444	51.4089	0.069978397
Lori	Pambak	Debed	36	sheep	serum	23.11.22	994	0	1038	40°55'03"N	44°38'57"E	457.15	1.25	68.48	7.17	10.38	107.7444	51.4089	0.069978397
Lori	Pambak	Debed	36	sheep	serum	23.11.22	995	0	1038	40°55'03"N	44°38'57"E	457.15	1.25	68.48	7.17	10.38	107.7444	51.4089	0.069978397
Lori	Pambak	Debed	36	sheep	serum	23.11.22	996	0	1038	40°55'03"N	44°38'57"E	457.15	1.25	68.48	7.17	10.38	107.7444	51.4089	0.069978397
Lori	Pambak	Debed	36	sheep	serum	23.11.22	997	0	1038	40°55'03"N	44°38'57"E	457.15	1.25	68.48	7.17	10.38	107.7444	51.4089	0.069978397
Lori	Pambak	Debed	36	sheep	serum	23.11.22	998	0	1038	40°55'03"N	44°38'57"E	457.15	1.25	68.48	7.17	10.38	107.7444	51.4089	0.069978397
Lori	Pambak	Dzoragyugh	37	cattle	serum	25.04.23	1261	0	1247	40°56'51"N	44°37'01"E	627.49	1.72	71.32	7.95	12.47	155.5009	63.2025	0.086751092
Lori	Pambak	Dzoragyugh	37	cattle	serum	25.04.23	1262	0	1247	40°56'51"N	44°37'01"E	627.49	1.72	71.32	7.95	12.47	155.5009	63.2025	0.086751092
Lori	Pambak	Dzoragyugh	37	cattle	serum	25.04.23	1263	0	1247	40°56'51"N	44°37'01"E	627.49	1.72	71.32	7.95	12.47	155.5009	63.2025	0.086751092
Lori	Pambak	Dzoragyugh	37	cattle	serum	25.04.23	1264	0	1247	40°56'51"N	44°37'01"E	627.49	1.72	71.32	7.95	12.47	155.5009	63.2025	0.086751092
Lori	Pambak	Dzoragyugh	37	cattle	serum	25.04.23	1265	0	1247	40°56'51"N	44°37'01"E	627.49	1.72	71.32	7.95	12.47	155.5009	63.2025	0.086751092
Lori	Pambak	Dzoragyugh	37	cattle	serum	25.04.23	1266	0	1247	40°56'51"N	44°37'01"E	627.49	1.72	71.32	7.95	12.47	155.5009	63.2025	0.086751092
Lori	Pambak	Dzoragyugh	37	cattle	serum	25.04.23	1267	0	1247	40°56'51"N	44°37'01"E	627.49	1.72	71.32	7.95	12.47	155.5009	63.2025	0.086751092
Lori	Pambak	Dzoragyugh	37	cattle	serum	25.04.23	1268	0	1247	40°56'51"N	44°37'01"E	627.49	1.72	71.32	7.95	12.47	155.5009	63.2025	0.086751092
Lori	Pambak	Dzoragyugh	37	cattle	serum	25.04.23	1269	0	1247	40°56'51"N	44°37'01"E	627.49	1.72	71.32	7.95	12.47	155.5009	63.2025	0.086751092
Lori	Pambak	Dzoragyugh	37	cattle	serum	25.04.23	1270	0	1247	40°56'51"N	44°37'01"E	627.49	1.72	71.32	7.95	12.47	155.5009	63.2025	0.086751092
Lori	Pambak	Dzoragyugh	37	cattle	serum	25.04.23	1271	0	1247	40°56'51"N	44°37'01"E	627.49	1.72	71.32	7.95	12.47	155.5009	63.2025	0.086751092
Lori	Pambak	Dzoragyugh	37	cattle	serum	25.04.23	1272	0	1247	40°56'51"N	44°37'01"E	627.49	1.72	71.32	7.95	12.47	155.5009	63.2025	0.086751092
Lori	Pambak	Dzoragyugh	37	cattle	serum	25.04.23	1273	0	1247	40°56'51"N	44°37'01"E	627.49	1.72	71.32	7.95	12.47	155.5009	63.2025	0.086751092
Lori	Pambak	Dzoragyugh	37	cattle	serum	25.04.23	1274	0	1247	40°56'51"N	44°37'01"E	627.49	1.72	71.32	7.95	12.47	155.5009	63.2025	0.086751092
Lori	Pambak	Dzoragyugh	37	cattle	serum	25.04.23	1275	0	1247	40°56'51"N	44°37'01"E	627.49	1.72	71.32	7.95	12.47	155.5009	63.2025	0.086751092
Lori	Pambak	Dzoragyugh	37	cattle	serum	25.04.23	1276	0	1247	40°56'51"N	44°37'01"E	627.49	1.72	71.32	7.95	12.47	155.5009	63.2025	0.086751092
Lori	Pambak	Dzoragyugh	37	cattle	serum	25.04.23	1277	0	1247	40°56'51"N	44°37'01"E	627.49	1.72	71.32	7.95	12.47	155.5009	63.2025	0.086751092
Lori	Pambak	Dzoragyugh	37	cattle	serum	25.04.23	1278	0	1247	40°56'51"N	44°37'01"E	627.49	1.72	71.32	7.95	12.47	155.5009	63.2025	0.086751092
Lori	Pambak	Dzoragyugh	37	cattle	serum	25.04.23	1279	0	1247	40°56'51"N	44°37'01"E	627.49	1.72	71.32	7.95	12.47	155.5009	63.2025	0.086751092
Lori	Pambak	Dzoragyugh	37	cattle	serum	25.04.23	1280	0	1247	40°56'51"N	44°37'01"E	627.49	1.72	71.32	7.95	12.47	155.5009	63.2025	0.086751092
Lori	Pambak	Dzoragyugh	37	cattle	serum	25.04.23	1281	0	1247	40°56'51"N	44°37'01"E	627.49	1.72	71.32	7.95	12.47	155.5009	63.2025	0.086751092
Lori	Pambak	Dzoragyugh	37	cattle	serum	25.04.23	1282	0	1247	40°56'51"N	44°37'01"E	627.49	1.72	71.32	7.95	12.47	155.5009	63.2025	0.086751092
Lori	Pambak	Dzoragyugh	37	cattle	serum	25.04.23	1283	0	1247	40°56'51"N	44°37'01"E	627.49	1.72	71.32	7.95	12.47	155.5009	63.2025	0.086751092
Lori	Pambak	Dzoragyugh	37	cattle	serum	25.04.23	1284	0	1247	40°56'51"N	44°37'01"E	627.49	1.72	71.32	7.95	12.47	155.5009	63.2025	0.086751092
Lori	Pambak	Dzoragyugh	37	cattle	serum	25.04.23	1285	0	1247	40°56'51"N	44°37'01"E	627.49	1.72	71.32	7.95	12.47	155.5009	63.2025	0.086751092
Lori	Pambak	Dzoragyugh	37	cattle	serum	25.04.23	1286	0	1247	40°56'51"N	44°37'01"E	627.49	1.72	71.32	7.95	12.47	155.5009	63.2025	0.086751092
Lori	Pambak	Dzoragyugh	37	cattle	serum	25.04.23	1287	0	1247	40°56'51"N	44°37'01"E	627.49	1.72	71.32	7.95	12.47	155.5009	63.2025	0.086751092
Lori	Pambak	Dzoragyugh	37	cattle	serum	25.04.23	1288	1	1247	40°56'51"N	44°37'01"E	627.49	1.72	71.32	7.95	12.47	155.5009	63.2025	0.086751092
Lori	Pambak	Dzoragyugh	37	cattle	serum	25.04.23	1289	1	1247	40°56'51"N	44°37'01"E	627.49	1.72	71.32	7.95	12.47	155.5009	63.2025	0.086751092
Lori	Pambak	Dzoragyugh	37	cattle	serum	25.04.23	1290	1	1247	40°56'51"N	44°37'01"E	627.49	1.72	71.32	7.95	12.47	155.5009	63.2025	0.086751092
Lori	Pambak	Dzoragyugh	37	sheep	serum	23.11.22	999	0	1247	40°56'51"N	44°37'01"E	457.15	1.25	68.48	7.17	12.47	155.5009	51.4089	0.076217526
Lori	Pambak	Dzoragyugh	37	sheep	serum	23.11.22	1000	0	1247	40°56'51"N	44°37'01"E	457.15	1.25	68.48	7.17	12.47	155.5009	51.4089	0.076217526
Lori	Pambak	Dzoragyugh	37	sheep	serum	23.11.22	1001	0	1247	40°56'51"N	44°37'01"E	457.15	1.25	68.48	7.17	12.47	155.5009	51.4089	0.076217526
Lori	Pambak	Dzoragyugh	37	sheep	serum	23.11.22	1002	0	1247	40°56'51"N	44°37'01"E	457.15	1.25	68.48	7.17	12.47	155.5009	51.4089	0.076217526
Lori	Pambak	Dzoragyugh	37	sheep	serum	23.11.22	1003	0	1247	40°56'51"N	44°37'01"E	457.15	1.25	68.48	7.17	12.47	155.5009	51.4089	0.076217526
Lori	Pambak	Dzoragyugh	37	sheep	serum	23.11.22	1004	0	1247	40°56'51"N	44°37'01"E	457.15	1.25	68.48	7.17	12.47	155.5009	51.4089	0.076217526
Lori	Pambak	Dzoragyugh	37	sheep	serum	23.11.22	1005	0	1247	40°56'51"N	44°37'01"E	457.15	1.25	68.48	7.17	12.47	155.5009	51.4089	0.076217526
Lori	Pambak	Dzoragyugh	37	sheep	serum	23.11.22	1006	0	1247	40°56'51"N	44°37'01"E	457.15	1.25	68.48	7.17	12.47	155.5009	51.4089	0.076217526
Lori	Pambak	Dzoragyugh	37	sheep	serum	23.11.22	1007	0	1247	40°56'51"N	44°37'01"E	457.15	1.25	68.48	7.17	12.47	155.5009	51.4089	0.076217526
Lori	Pambak	Dzoragyugh	37	sheep	serum	23.11.22	1008	0	1247	40°56'51"N	44°37'01"E	457.15	1.25	68.48	7.17	12.47	155.5009	51.4089	0.076217526
Lori	Pambak	Dzoragyugh	37	sheep	serum	23.11.22	1009	0	1247	40°56'51"N	44°37'01"E	457.15	1.25	68.48	7.17	12.47	155.5009	51.4089	0.076217526
Lori	Pambak	Dzoragyugh	37	sheep	serum	23.11.22	1010	0	1247	40°56'51"N	44°37'01"E	457.15	1.25	68.48	7.17	12.47	155.5009	51.4089	0.076217526
Lori	Pambak	Dzoragyugh	37	sheep	serum	23.11.22	1011	0	1247	40°56'51"N	44°37'01"E	457.15	1.25	68.48	7.17	12.47	155.5009	51.4089	0.076217526
Lori	Pambak	Dzoragyugh	37	sheep	serum	23.11.22	1012	0	1247	40°56'51"N	44°37'01"E	457.15	1.25	68.48	7.17	12.47	155.5009	51.4089	0.076217526
Lori	Pambak	Dzoragyugh	37	sheep	serum	23.11.22	1013	0	1247	40°56'51"N	44°37'01"E	457.15	1.25	68.48	7.17	12.47	155.5009	51.4089	0.076217526
Lori	Pambak	Dzoragyugh	37	sheep	serum	23.11.22	1014	0	1247	40°56'51"N	44°37'01"E	457.15	1.25	68.48	7.17	12.47	155.5009	51.4089	0.076217526
Lori	Pambak	Dzoragyugh	37	sheep	serum	23.11.22	1015	0	1247	40°56'51"N	44°37'01"E	457.15	1.25	68.48	7.17	12.47	155.5009	51.4089	0.076217526
Lori	Pambak	Dzoragyugh	37	sheep	serum	23.11.22	1016	0	1247	40°56'51"N	44°37'01"E	457.15	1.25	68.48	7.17	12.47	155.5009	51.4089	0.076217526
Lori	Pambak	Dzoragyugh	37	sheep	serum	23.11.22	1017	0	1247	40°56'51"N	44°37'01"E	457.15	1.25	68.48	7.17	12.47	155.5009	51.4089	0.076217526
Lori	Pambak	Dzoragyugh	37	sheep	serum	23.11.22	1018	0	1247	40°56'51"N	44°37'01"E	457.15	1.25	68.48	7.17	12.47	155.5009	51.4089	0.076217526
Lori	Pambak	Dzoragyugh	37	sheep	serum	23.11.22	1019	0	1247	40°56'51"N	44°37'01"E	457.15	1.25	68.48	7.17	12.47	155.5009	51.4089	0.076217526
Shirak	Ashotsk	Dzorashen	7	cattle	serum	06.05.21	3	0	1937	40°55'46"N	44°04'01"E	432.78	1.19	65.75	8.12	19.37	375.1969	65.9344	0.208751085
Shirak	Ashotsk	Dzorashen	7	cattle	serum	06.05.21	4	0	1937	40°55'46"N	44°04'01"E	432.78	1.19	65.75	8.12	19.37	375.1969	65.9344	0.208751085
Tavush	Ijevan	Gandzakar	62	cattle	serum	08.10.21	14	0	850	40°50'41"N	45°09'36"E	419.52	1.15	60.99	11.41	8.5	72.25	130.1881	0.184875063
Tavush	Ijevan	Gandzakar	62	cattle	serum	08.10.21	15	0	850	40°50'41"N	45°09'36"E	419.52	1.15	60.99	11.41	8.5	72.25	130.1881	0.184875063
Tavush	Ijevan	Gandzakar	62	cattle	serum	08.10.21	16	0	850	40°50'41"N	45°09'36"E	419.52	1.15	60.99	11.41	8.5	72.25	130.1881	0.184875063
Tavush	Ijevan	Gandzakar	62	cattle	serum	08.10.21	17	0	850	40°50'41"N	45°09'36"E	419.52	1.15	60.99	11.41	8.5	72.25	130.1881	0.184875063
Tavush	Ijevan	Gandzakar	62	cattle	serum	08.10.21	18	0	850	40°50'41"N	45°09'36"E	419.52	1.15	60.99	11.41	8.5	72.25	130.1881	0.184875063
Tavush	Ijevan	Gandzakar	62	cattle	serum	08.10.21	19	0	850	40°50'41"N	45°09'36"E	419.52	1.15	60.99	11.41	8.5	72.25	130.1881	0.184875063
Tavush	Ijevan	Gandzakar	62	cattle	serum	08.10.21	20	0	850	40°50'41"N	45°09'36"E	419.52	1.15	60.99	11.41	8.5	72.25	130.1881	0.184875063
Tavush	Ijevan	Gandzakar	62	cattle	serum	08.10.21	21	0	850	40°50'41"N	45°09'36"E	419.52	1.15	60.99	11.41	8.5	72.25	130.1881	0.184875063
Tavush	Ijevan	Gandzakar	62	cattle	serum	08.10.21	22	0	850	40°50'41"N	45°09'36"E	419.52	1.15	60.99	11.41	8.5	72.25	130.1881	0.184875063
Tavush	Ijevan	Gandzakar	62	cattle	serum	08.10.21	23	0	850	40°50'41"N	45°09'36"E	419.52	1.15	60.99	11.41	8.5	72.25	130.1881	0.184875063
Tavush	Ijevan	Gandzakar	62	cattle	serum	08.10.21	24	0	850	40°50'41"N	45°09'36"E	419.52	1.15	60.99	11.41	8.5	72.25	130.1881	0.184875063
Tavush	Ijevan	Gandzakar	62	cattle	serum	08.10.21	25	0	850	40°50'41"N	45°09'36"E	419.52	1.15	60.99	11.41	8.5	72.25	130.1881	0.184875063
Tavush	Ijevan	Gandzakar	62	cattle	serum	08.10.21	26	0	850	40°50'41"N	45°09'36"E	419.52	1.15	60.99	11.41	8.5	72.25	130.1881	0.184875063
Tavush	Ijevan	Gandzakar	62	cattle	serum	08.10.21	27	0	850	40°50'41"N	45°09'36"E	419.52	1.15	60.99	11.41	8.5	72.25	130.1881	0.184875063
Tavush	Ijevan	Gandzakar	62	cattle	serum	08.10.21	28	0	850	40°50'41"N	45°09'36"E	419.52	1.15	60.99	11.41	8.5	72.25	130.1881	0.184875063
Tavush	Ijevan	Gandzakar	62	cattle	serum	08.10.21	29	0	850	40°50'41"N	45°09'36"E	419.52	1.15	60.99	11.41	8.5	72.25	130.1881	0.184875063
Tavush	Ijevan	Gandzakar	62	cattle	serum	08.10.21	30	0	850	40°50'41"N	45°09'36"E	419.52	1.15	60.99	11.41	8.5	72.25	130.1881	0.184875063
Tavush	Ijevan	Gandzakar	62	cattle	serum	08.10.21	31	0	850	40°50'41"N	45°09'36"E	419.52	1.15	60.99	11.41	8.5	72.25	130.1881	0.184875063
Tavush	Ijevan	Gandzakar	62	cattle	serum	08.10.21	32	0	850	40°50'41"N	45°09'36"E	419.52	1.15	60.99	11.41	8.5	72.25	130.1881	0.184875063
Tavush	Ijevan	Gandzakar	62	cattle	serum	08.10.21	33	0	850	40°50'41"N	45°09'36"E	419.52	1.15	60.99	11.41	8.5	72.25	130.1881	0.184875063
Tavush	Ijevan	Gandzakar	62	cattle	serum	08.10.21	34	0	850	40°50'41"N	45°09'36"E	419.52	1.15	60.99	11.41	8.5	72.25	130.1881	0.184875063
Tavush	Ijevan	Gandzakar	62	cattle	serum	08.10.21	35	0	850	40°50'41"N	45°09'36"E	419.52	1.15	60.99	11.41	8.5	72.25	130.1881	0.184875063
Tavush	Ijevan	Gandzakar	62	cattle	serum	08.10.21	36	0	850	40°50'41"N	45°09'36"E	419.52	1.15	60.99	11.41	8.5	72.25	130.1881	0.184875063
Tavush	Ijevan	Gandzakar	62	cattle	serum	08.10.21	37	0	850	40°50'41"N	45°09'36"E	419.52	1.15	60.99	11.41	8.5	72.25	130.1881	0.184875063
Tavush	Ijevan	Gandzakar	62	cattle	serum	08.10.21	38	0	850	40°50'41"N	45°09'36"E	419.52	1.15	60.99	11.41	8.5	72.25	130.1881	0.184875063
Tavush	Ijevan	Gandzakar	62	cattle	serum	08.10.21	39	0	850	40°50'41"N	45°09'36"E	419.52	1.15	60.99	11.41	8.5	72.25	130.1881	0.184875063
Tavush	Ijevan	Gandzakar	62	cattle	serum	08.10.21	40	0	850	40°50'41"N	45°09'36"E	419.52	1.15	60.99	11.41	8.5	72.25	130.1881	0.184875063
Tavush	Ijevan	Gandzakar	62	cattle	serum	08.10.21	41	0	850	40°50'41"N	45°09'36"E	419.52	1.15	60.99	11.41	8.5	72.25	130.1881	0.184875063
Tavush	Ijevan	Gandzakar	62	cattle	serum	08.10.21	42	0	850	40°50'41"N	45°09'36"E	419.52	1.15	60.99	11.41	8.5	72.25	130.1881	0.184875063
Tavush	Ijevan	Gandzakar	62	cattle	serum	08.10.21	43	0	850	40°50'41"N	45°09'36"E	419.52	1.15	60.99	11.41	8.5	72.25	130.1881	0.184875063
Tavush	Ijevan	Gandzakar	62	cattle	serum	08.10.21	44	0	850	40°50'41"N	45°09'36"E	419.52	1.15	60.99	11.41	8.5	72.25	130.1881	0.184875063
Tavush	Ijevan	Gandzakar	62	cattle	serum	08.10.21	45	0	850	40°50'41"N	45°09'36"E	419.52	1.15	60.99	11.41	8.5	72.25	130.1881	0.184875063
Tavush	Ijevan	Gandzakar	62	cattle	serum	08.10.21	46	0	850	40°50'41"N	45°09'36"E	419.52	1.15	60.99	11.41	8.5	72.25	130.1881	0.184875063
Tavush	Ijevan	Gandzakar	62	cattle	serum	08.10.21	47	0	850	40°50'41"N	45°09'36"E	419.52	1.15	60.99	11.41	8.5	72.25	130.1881	0.184875063
Tavush	Ijevan	Gandzakar	62	cattle	serum	08.10.21	48	0	850	40°50'41"N	45°09'36"E	419.52	1.15	60.99	11.41	8.5	72.25	130.1881	0.184875063
Tavush	Ijevan	Gandzakar	62	cattle	serum	08.10.21	49	0	850	40°50'41"N	45°09'36"E	419.52	1.15	60.99	11.41	8.5	72.25	130.1881	0.184875063
Tavush	Ijevan	Gandzakar	62	cattle	serum	08.10.21	50	0	850	40°50'41"N	45°09'36"E	419.52	1.15	60.99	11.41	8.5	72.25	130.1881	0.184875063
Tavush	Ijevan	Gandzakar	62	cattle	serum	08.10.21	51	0	850	40°50'41"N	45°09'36"E	419.52	1.15	60.99	11.41	8.5	72.25	130.1881	0.184875063
Tavush	Ijevan	Gandzakar	62	cattle	serum	08.10.21	52	0	850	40°50'41"N	45°09'36"E	419.52	1.15	60.99	11.41	8.5	72.25	130.1881	0.184875063
Tavush	Ijevan	Gandzakar	62	cattle	serum	08.10.21	53	0	850	40°50'41"N	45°09'36"E	419.52	1.15	60.99	11.41	8.5	72.25	130.1881	0.184875063
Tavush	Ijevan	Gandzakar	62	cattle	serum	08.10.21	54	0	850	40°50'41"N	45°09'36"E	419.52	1.15	60.99	11.41	8.5	72.25	130.1881	0.184875063
Tavush	Ijevan	Gandzakar	62	cattle	serum	08.10.21	55	0	850	40°50'41"N	45°09'36"E	419.52	1.15	60.99	11.41	8.5	72.25	130.1881	0.184875063
Tavush	Ijevan	Gandzakar	62	cattle	serum	08.10.21	56	0	850	40°50'41"N	45°09'36"E	419.52	1.15	60.99	11.41	8.5	72.25	130.1881	0.184875063
Tavush	Ijevan	Gandzakar	62	cattle	serum	08.10.21	57	0	850	40°50'41"N	45°09'36"E	419.52	1.15	60.99	11.41	8.5	72.25	130.1881	0.184875063
Tavush	Ijevan	Gandzakar	62	cattle	serum	08.10.21	58	0	850	40°50'41"N	45°09'36"E	419.52	1.15	60.99	11.41	8.5	72.25	130.1881	0.184875063
Tavush	Ijevan	Gandzakar	62	cattle	serum	08.10.21	59	0	850	40°50'41"N	45°09'36"E	419.52	1.15	60.99	11.41	8.5	72.25	130.1881	0.184875063
Tavush	Ijevan	Gandzakar	62	cattle	serum	08.10.21	60	0	850	40°50'41"N	45°09'36"E	419.52	1.15	60.99	11.41	8.5	72.25	130.1881	0.184875063
Tavush	Ijevan	Gandzakar	62	cattle	serum	08.10.21	61	1	850	40°50'41"N	45°09'36"E	419.52	1.15	60.99	11.41	8.5	72.25	130.1881	0.184875063
Tavush	Ijevan	Gandzakar	62	cattle	serum	08.10.21	62	1	850	40°50'41"N	45°09'36"E	419.52	1.15	60.99	11.41	8.5	72.25	130.1881	0.184875063
Tavush	Ijevan	Gandzakar	62	cattle	serum	08.10.21	63	1	850	40°50'41"N	45°09'36"E	419.52	1.15	60.99	11.41	8.5	72.25	130.1881	0.184875063
Tavush	Ijevan	Getahovit	63	cattle	serum	08.10.21	64	0	709	40°53'51"N	45°08'31"E	419.52	1.15	60.99	11.41	7.09	50.2681	130.1881	0.192611703
Tavush	Ijevan	Getahovit	63	cattle	serum	08.10.21	65	0	709	40°53'51"N	45°08'31"E	419.52	1.15	60.99	11.41	7.09	50.2681	130.1881	0.192611703
Tavush	Ijevan	Getahovit	63	cattle	serum	08.10.21	66	0	709	40°53'51"N	45°08'31"E	419.52	1.15	60.99	11.41	7.09	50.2681	130.1881	0.192611703
Tavush	Ijevan	Getahovit	63	cattle	serum	08.10.21	67	0	709	40°53'51"N	45°08'31"E	419.52	1.15	60.99	11.41	7.09	50.2681	130.1881	0.192611703
Tavush	Ijevan	Getahovit	63	cattle	serum	08.10.21	68	0	709	40°53'51"N	45°08'31"E	419.52	1.15	60.99	11.41	7.09	50.2681	130.1881	0.192611703
Tavush	Ijevan	Getahovit	63	cattle	serum	08.10.21	69	0	709	40°53'51"N	45°08'31"E	419.52	1.15	60.99	11.41	7.09	50.2681	130.1881	0.192611703
Tavush	Ijevan	Getahovit	63	cattle	serum	08.10.21	70	0	709	40°53'51"N	45°08'31"E	419.52	1.15	60.99	11.41	7.09	50.2681	130.1881	0.192611703
Tavush	Ijevan	Getahovit	63	cattle	serum	08.10.21	71	0	709	40°53'51"N	45°08'31"E	419.52	1.15	60.99	11.41	7.09	50.2681	130.1881	0.192611703
Tavush	Ijevan	Getahovit	63	cattle	serum	08.10.21	72	0	709	40°53'51"N	45°08'31"E	419.52	1.15	60.99	11.41	7.09	50.2681	130.1881	0.192611703
Tavush	Ijevan	Getahovit	63	cattle	serum	08.10.21	73	0	709	40°53'51"N	45°08'31"E	419.52	1.15	60.99	11.41	7.09	50.2681	130.1881	0.192611703
Tavush	Ijevan	Getahovit	63	cattle	serum	08.10.21	74	0	709	40°53'51"N	45°08'31"E	419.52	1.15	60.99	11.41	7.09	50.2681	130.1881	0.192611703
Tavush	Ijevan	Getahovit	63	cattle	serum	08.10.21	75	0	709	40°53'51"N	45°08'31"E	419.52	1.15	60.99	11.41	7.09	50.2681	130.1881	0.192611703
Tavush	Ijevan	Getahovit	63	cattle	serum	08.10.21	76	0	709	40°53'51"N	45°08'31"E	419.52	1.15	60.99	11.41	7.09	50.2681	130.1881	0.192611703
Tavush	Ijevan	Getahovit	63	cattle	serum	08.10.21	77	0	709	40°53'51"N	45°08'31"E	419.52	1.15	60.99	11.41	7.09	50.2681	130.1881	0.192611703
Tavush	Ijevan	Getahovit	63	cattle	serum	08.10.21	78	0	709	40°53'51"N	45°08'31"E	419.52	1.15	60.99	11.41	7.09	50.2681	130.1881	0.192611703
Tavush	Ijevan	Getahovit	63	cattle	serum	08.10.21	79	0	709	40°53'51"N	45°08'31"E	419.52	1.15	60.99	11.41	7.09	50.2681	130.1881	0.192611703
Tavush	Ijevan	Getahovit	63	cattle	serum	08.10.21	80	0	709	40°53'51"N	45°08'31"E	419.52	1.15	60.99	11.41	7.09	50.2681	130.1881	0.192611703
Tavush	Ijevan	Getahovit	63	cattle	serum	08.10.21	81	0	709	40°53'51"N	45°08'31"E	419.52	1.15	60.99	11.41	7.09	50.2681	130.1881	0.192611703
Tavush	Ijevan	Getahovit	63	cattle	serum	08.10.21	82	0	709	40°53'51"N	45°08'31"E	419.52	1.15	60.99	11.41	7.09	50.2681	130.1881	0.192611703
Tavush	Ijevan	Getahovit	63	cattle	serum	08.10.21	83	0	709	40°53'51"N	45°08'31"E	419.52	1.15	60.99	11.41	7.09	50.2681	130.1881	0.192611703
Tavush	Ijevan	Getahovit	63	cattle	serum	08.10.21	84	1	709	40°53'51"N	45°08'31"E	419.52	1.15	60.99	11.41	7.09	50.2681	130.1881	0.192611703
Tavush	Ijevan	Getahovit	63	cattle	serum	08.10.21	85	1	709	40°53'51"N	45°08'31"E	419.52	1.15	60.99	11.41	7.09	50.2681	130.1881	0.192611703
Shirak	Ashotsk	Gogahovit	8	cattle	serum	10.10.22	681	0	1836	40°55'46"N	43°50'02"E	556.66	1.52	75.31	3.99	18.36	337.0896	15.9201	0.118978345
Shirak	Ashotsk	Gogahovit	8	cattle	serum	10.10.22	682	0	1836	40°55'46"N	43°50'02"E	556.66	1.52	75.31	3.99	18.36	337.0896	15.9201	0.118978345
Shirak	Ashotsk	Gogahovit	8	cattle	serum	10.10.22	683	0	1836	40°55'46"N	43°50'02"E	556.66	1.52	75.31	3.99	18.36	337.0896	15.9201	0.118978345
Shirak	Ashotsk	Gogahovit	8	cattle	serum	10.10.22	684	0	1836	40°55'46"N	43°50'02"E	556.66	1.52	75.31	3.99	18.36	337.0896	15.9201	0.118978345
Shirak	Ashotsk	Gogahovit	8	cattle	serum	10.10.22	685	0	1836	40°55'46"N	43°50'02"E	556.66	1.52	75.31	3.99	18.36	337.0896	15.9201	0.118978345
Shirak	Ashotsk	Gogahovit	8	cattle	serum	10.10.22	686	0	1836	40°55'46"N	43°50'02"E	556.66	1.52	75.31	3.99	18.36	337.0896	15.9201	0.118978345
Shirak	Ashotsk	Gogahovit	8	cattle	serum	10.10.22	687	0	1836	40°55'46"N	43°50'02"E	556.66	1.52	75.31	3.99	18.36	337.0896	15.9201	0.118978345
Shirak	Ashotsk	Gogahovit	8	cattle	serum	10.10.22	688	0	1836	40°55'46"N	43°50'02"E	556.66	1.52	75.31	3.99	18.36	337.0896	15.9201	0.118978345
Shirak	Ashotsk	Gogahovit	8	cattle	serum	10.10.22	689	0	1836	40°55'46"N	43°50'02"E	556.66	1.52	75.31	3.99	18.36	337.0896	15.9201	0.118978345
Shirak	Ashotsk	Gogahovit	8	cattle	serum	10.10.22	690	0	1836	40°55'46"N	43°50'02"E	556.66	1.52	75.31	3.99	18.36	337.0896	15.9201	0.118978345
Shirak	Ashotsk	Gogahovit	8	cattle	serum	10.10.22	691	0	1836	40°55'46"N	43°50'02"E	556.66	1.52	75.31	3.99	18.36	337.0896	15.9201	0.118978345
Shirak	Ashotsk	Gogahovit	8	cattle	serum	10.10.22	692	0	1836	40°55'46"N	43°50'02"E	556.66	1.52	75.31	3.99	18.36	337.0896	15.9201	0.118978345
Shirak	Ashotsk	Gogahovit	8	cattle	serum	10.10.22	693	0	1836	40°55'46"N	43°50'02"E	556.66	1.52	75.31	3.99	18.36	337.0896	15.9201	0.118978345
Shirak	Ashotsk	Gogahovit	8	cattle	serum	10.10.22	694	0	1836	40°55'46"N	43°50'02"E	556.66	1.52	75.31	3.99	18.36	337.0896	15.9201	0.118978345
Shirak	Ashotsk	Gogahovit	8	cattle	serum	10.10.22	695	1	1836	40°55'46"N	43°50'02"E	556.66	1.52	75.31	3.99	18.36	337.0896	15.9201	0.118978345
Lori	Spitak	Gogaran	38	cattle	serum	25.04.23	1291	0	1844	40°53'31"N	44°12'03"E	627.49	1.72	71.32	7.95	18.44	340.0336	63.2025	0.173493929
Lori	Spitak	Gogaran	38	cattle	serum	25.04.23	1292	0	1844	40°53'31"N	44°12'03"E	627.49	1.72	71.32	7.95	18.44	340.0336	63.2025	0.173493929
Lori	Spitak	Gogaran	38	cattle	serum	25.04.23	1293	0	1844	40°53'31"N	44°12'03"E	627.49	1.72	71.32	7.95	18.44	340.0336	63.2025	0.173493929
Lori	Spitak	Gogaran	38	cattle	serum	25.04.23	1294	0	1844	40°53'31"N	44°12'03"E	627.49	1.72	71.32	7.95	18.44	340.0336	63.2025	0.173493929
Lori	Spitak	Gogaran	38	cattle	serum	25.04.23	1295	0	1844	40°53'31"N	44°12'03"E	627.49	1.72	71.32	7.95	18.44	340.0336	63.2025	0.173493929
Lori	Spitak	Gogaran	38	cattle	serum	25.04.23	1296	0	1844	40°53'31"N	44°12'03"E	627.49	1.72	71.32	7.95	18.44	340.0336	63.2025	0.173493929
Lori	Spitak	Gogaran	38	cattle	serum	25.04.23	1297	0	1844	40°53'31"N	44°12'03"E	627.49	1.72	71.32	7.95	18.44	340.0336	63.2025	0.173493929
Lori	Spitak	Gogaran	38	cattle	serum	25.04.23	1298	0	1844	40°53'31"N	44°12'03"E	627.49	1.72	71.32	7.95	18.44	340.0336	63.2025	0.173493929
Lori	Spitak	Gogaran	38	cattle	serum	25.04.23	1299	0	1844	40°53'31"N	44°12'03"E	627.49	1.72	71.32	7.95	18.44	340.0336	63.2025	0.173493929
Lori	Spitak	Gogaran	38	cattle	serum	25.04.23	1300	0	1844	40°53'31"N	44°12'03"E	627.49	1.72	71.32	7.95	18.44	340.0336	63.2025	0.173493929
Lori	Spitak	Gogaran	38	cattle	serum	25.04.23	1301	0	1844	40°53'31"N	44°12'03"E	627.49	1.72	71.32	7.95	18.44	340.0336	63.2025	0.173493929
Lori	Spitak	Gogaran	38	cattle	serum	25.04.23	1302	0	1844	40°53'31"N	44°12'03"E	627.49	1.72	71.32	7.95	18.44	340.0336	63.2025	0.173493929
Lori	Spitak	Gogaran	38	cattle	serum	25.04.23	1303	0	1844	40°53'31"N	44°12'03"E	627.49	1.72	71.32	7.95	18.44	340.0336	63.2025	0.173493929
Lori	Spitak	Gogaran	38	cattle	serum	25.04.23	1304	0	1844	40°53'31"N	44°12'03"E	627.49	1.72	71.32	7.95	18.44	340.0336	63.2025	0.173493929
Lori	Spitak	Gogaran	38	cattle	serum	25.04.23	1305	0	1844	40°53'31"N	44°12'03"E	627.49	1.72	71.32	7.95	18.44	340.0336	63.2025	0.173493929
Lori	Spitak	Gogaran	38	cattle	serum	25.04.23	1306	0	1844	40°53'31"N	44°12'03"E	627.49	1.72	71.32	7.95	18.44	340.0336	63.2025	0.173493929
Lori	Spitak	Gogaran	38	cattle	serum	25.04.23	1307	0	1844	40°53'31"N	44°12'03"E	627.49	1.72	71.32	7.95	18.44	340.0336	63.2025	0.173493929
Lori	Spitak	Gogaran	38	cattle	serum	25.04.23	1308	0	1844	40°53'31"N	44°12'03"E	627.49	1.72	71.32	7.95	18.44	340.0336	63.2025	0.173493929
Lori	Spitak	Gogaran	38	cattle	serum	25.04.23	1309	0	1844	40°53'31"N	44°12'03"E	627.49	1.72	71.32	7.95	18.44	340.0336	63.2025	0.173493929
Lori	Spitak	Gogaran	38	cattle	serum	25.04.23	1310	0	1844	40°53'31"N	44°12'03"E	627.49	1.72	71.32	7.95	18.44	340.0336	63.2025	0.173493929
Lori	Spitak	Gogaran	38	cattle	serum	25.04.23	1311	0	1844	40°53'31"N	44°12'03"E	627.49	1.72	71.32	7.95	18.44	340.0336	63.2025	0.173493929
Lori	Spitak	Gogaran	38	cattle	serum	25.04.23	1312	0	1844	40°53'31"N	44°12'03"E	627.49	1.72	71.32	7.95	18.44	340.0336	63.2025	0.173493929
Lori	Spitak	Gogaran	38	cattle	serum	25.04.23	1313	0	1844	40°53'31"N	44°12'03"E	627.49	1.72	71.32	7.95	18.44	340.0336	63.2025	0.173493929
Lori	Spitak	Gogaran	38	cattle	serum	25.04.23	1314	0	1844	40°53'31"N	44°12'03"E	627.49	1.72	71.32	7.95	18.44	340.0336	63.2025	0.173493929
Lori	Spitak	Gogaran	38	cattle	serum	25.04.23	1315	0	1844	40°53'31"N	44°12'03"E	627.49	1.72	71.32	7.95	18.44	340.0336	63.2025	0.173493929
Lori	Spitak	Gogaran	38	cattle	serum	25.04.23	1316	0	1844	40°53'31"N	44°12'03"E	627.49	1.72	71.32	7.95	18.44	340.0336	63.2025	0.173493929
Lori	Spitak	Gogaran	38	cattle	serum	25.04.23	1317	0	1844	40°53'31"N	44°12'03"E	627.49	1.72	71.32	7.95	18.44	340.0336	63.2025	0.173493929
Lori	Spitak	Gogaran	38	cattle	serum	25.04.23	1318	0	1844	40°53'31"N	44°12'03"E	627.49	1.72	71.32	7.95	18.44	340.0336	63.2025	0.173493929
Lori	Spitak	Gogaran	38	cattle	serum	25.04.23	1319	0	1844	40°53'31"N	44°12'03"E	627.49	1.72	71.32	7.95	18.44	340.0336	63.2025	0.173493929
Lori	Spitak	Gogaran	38	cattle	serum	25.04.23	1320	1	1844	40°53'31"N	44°12'03"E	627.49	1.72	71.32	7.95	18.44	340.0336	63.2025	0.173493929
Lori	Spitak	Gogaran	38	sheep	serum	23.11.22	1020	0	1844	40°53'31"N	44°12'03"E	457.15	1.25	68.48	7.17	18.44	340.0336	51.4089	0.154206272
Lori	Spitak	Gogaran	38	sheep	serum	23.11.22	1021	0	1844	40°53'31"N	44°12'03"E	457.15	1.25	68.48	7.17	18.44	340.0336	51.4089	0.154206272
Lori	Spitak	Gogaran	38	sheep	serum	23.11.22	1022	0	1844	40°53'31"N	44°12'03"E	457.15	1.25	68.48	7.17	18.44	340.0336	51.4089	0.154206272
Lori	Spitak	Gogaran	38	sheep	serum	23.11.22	1023	0	1844	40°53'31"N	44°12'03"E	457.15	1.25	68.48	7.17	18.44	340.0336	51.4089	0.154206272
Lori	Spitak	Gogaran	38	sheep	serum	23.11.22	1024	0	1844	40°53'31"N	44°12'03"E	457.15	1.25	68.48	7.17	18.44	340.0336	51.4089	0.154206272
Lori	Spitak	Gogaran	38	sheep	serum	23.11.22	1025	0	1844	40°53'31"N	44°12'03"E	457.15	1.25	68.48	7.17	18.44	340.0336	51.4089	0.154206272
Lori	Spitak	Gogaran	38	sheep	serum	23.11.22	1026	0	1844	40°53'31"N	44°12'03"E	457.15	1.25	68.48	7.17	18.44	340.0336	51.4089	0.154206272
Lori	Spitak	Gogaran	38	sheep	serum	23.11.22	1027	0	1844	40°53'31"N	44°12'03"E	457.15	1.25	68.48	7.17	18.44	340.0336	51.4089	0.154206272
Lori	Spitak	Gogaran	38	sheep	serum	23.11.22	1028	0	1844	40°53'31"N	44°12'03"E	457.15	1.25	68.48	7.17	18.44	340.0336	51.4089	0.154206272
Lori	Spitak	Gogaran	38	sheep	serum	23.11.22	1029	0	1844	40°53'31"N	44°12'03"E	457.15	1.25	68.48	7.17	18.44	340.0336	51.4089	0.154206272
Lori	Spitak	Gogaran	38	sheep	serum	23.11.22	1030	0	1844	40°53'31"N	44°12'03"E	457.15	1.25	68.48	7.17	18.44	340.0336	51.4089	0.154206272
Lori	Spitak	Gogaran	38	sheep	serum	23.11.22	1031	0	1844	40°53'31"N	44°12'03"E	457.15	1.25	68.48	7.17	18.44	340.0336	51.4089	0.154206272
Lori	Spitak	Gogaran	38	sheep	serum	23.11.22	1032	0	1844	40°53'31"N	44°12'03"E	457.15	1.25	68.48	7.17	18.44	340.0336	51.4089	0.154206272
Lori	Spitak	Gogaran	38	sheep	serum	23.11.22	1033	0	1844	40°53'31"N	44°12'03"E	457.15	1.25	68.48	7.17	18.44	340.0336	51.4089	0.154206272
Lori	Spitak	Gogaran	38	sheep	serum	23.11.22	1034	0	1844	40°53'31"N	44°12'03"E	457.15	1.25	68.48	7.17	18.44	340.0336	51.4089	0.154206272
Lori	Spitak	Gogaran	38	sheep	serum	23.11.22	1035	0	1844	40°53'31"N	44°12'03"E	457.15	1.25	68.48	7.17	18.44	340.0336	51.4089	0.154206272
Lori	Spitak	Gogaran	38	sheep	serum	23.11.22	1036	0	1844	40°53'31"N	44°12'03"E	457.15	1.25	68.48	7.17	18.44	340.0336	51.4089	0.154206272
Lori	Spitak	Gogaran	38	sheep	serum	23.11.22	1037	0	1844	40°53'31"N	44°12'03"E	457.15	1.25	68.48	7.17	18.44	340.0336	51.4089	0.154206272
Lori	Spitak	Gogaran	38	sheep	serum	23.11.22	1038	0	1844	40°53'31"N	44°12'03"E	457.15	1.25	68.48	7.17	18.44	340.0336	51.4089	0.154206272
Lori	Spitak	Gogaran	38	sheep	serum	23.11.22	1039	1	1844	40°53'31"N	44°12'03"E	457.15	1.25	68.48	7.17	18.44	340.0336	51.4089	0.154206272
Lori	Spitak	Gogaran	38	sheep	serum	23.11.22	1040	1	1844	40°53'31"N	44°12'03"E	457.15	1.25	68.48	7.17	18.44	340.0336	51.4089	0.154206272
Lori	Spitak	Gogaran	38	sheep	serum	23.11.22	1041	1	1844	40°53'31"N	44°12'03"E	457.15	1.25	68.48	7.17	18.44	340.0336	51.4089	0.154206272
Lori	Spitak	Gogaran	38	sheep	serum	23.11.22	1042	1	1844	40°53'31"N	44°12'03"E	457.15	1.25	68.48	7.17	18.44	340.0336	51.4089	0.154206272
Lori	Spitak	Gogaran	38	sheep	serum	23.11.22	1043	1	1844	40°53'31"N	44°12'03"E	457.15	1.25	68.48	7.17	18.44	340.0336	51.4089	0.154206272
Lori	Vanadzor	Gugark	39	cattle	serum	30.11.22	1142	0	1308	40°48'26"N	44°32'17"E	457.15	1.25	68.48	7.17	13.08	171.0864	51.4089	0.079448605
Lori	Vanadzor	Gugark	39	cattle	serum	30.11.22	1143	0	1308	40°48'26"N	44°32'17"E	457.15	1.25	68.48	7.17	13.08	171.0864	51.4089	0.079448605
Lori	Vanadzor	Gugark	39	cattle	serum	30.11.22	1144	0	1308	40°48'26"N	44°32'17"E	457.15	1.25	68.48	7.17	13.08	171.0864	51.4089	0.079448605
Lori	Vanadzor	Gugark	39	cattle	serum	30.11.22	1145	0	1308	40°48'26"N	44°32'17"E	457.15	1.25	68.48	7.17	13.08	171.0864	51.4089	0.079448605
Lori	Vanadzor	Gugark	39	cattle	serum	30.11.22	1146	0	1308	40°48'26"N	44°32'17"E	457.15	1.25	68.48	7.17	13.08	171.0864	51.4089	0.079448605
Lori	Vanadzor	Gugark	39	cattle	serum	30.11.22	1147	0	1308	40°48'26"N	44°32'17"E	457.15	1.25	68.48	7.17	13.08	171.0864	51.4089	0.079448605
Lori	Vanadzor	Gugark	39	cattle	serum	30.11.22	1148	0	1308	40°48'26"N	44°32'17"E	457.15	1.25	68.48	7.17	13.08	171.0864	51.4089	0.079448605
Lori	Vanadzor	Gugark	39	cattle	serum	30.11.22	1149	0	1308	40°48'26"N	44°32'17"E	457.15	1.25	68.48	7.17	13.08	171.0864	51.4089	0.079448605
Lori	Vanadzor	Gugark	39	cattle	serum	30.11.22	1150	0	1308	40°48'26"N	44°32'17"E	457.15	1.25	68.48	7.17	13.08	171.0864	51.4089	0.079448605
Lori	Vanadzor	Gugark	39	cattle	serum	30.11.22	1151	0	1308	40°48'26"N	44°32'17"E	457.15	1.25	68.48	7.17	13.08	171.0864	51.4089	0.079448605
Lori	Vanadzor	Gugark	39	cattle	serum	30.11.22	1152	0	1308	40°48'26"N	44°32'17"E	457.15	1.25	68.48	7.17	13.08	171.0864	51.4089	0.079448605
Lori	Vanadzor	Gugark	39	cattle	serum	30.11.22	1153	0	1308	40°48'26"N	44°32'17"E	457.15	1.25	68.48	7.17	13.08	171.0864	51.4089	0.079448605
Lori	Vanadzor	Gugark	39	cattle	serum	30.11.22	1154	0	1308	40°48'26"N	44°32'17"E	457.15	1.25	68.48	7.17	13.08	171.0864	51.4089	0.079448605
Lori	Vanadzor	Gugark	39	cattle	serum	30.11.22	1155	0	1308	40°48'26"N	44°32'17"E	457.15	1.25	68.48	7.17	13.08	171.0864	51.4089	0.079448605
Lori	Vanadzor	Gugark	39	cattle	serum	30.11.22	1156	0	1308	40°48'26"N	44°32'17"E	457.15	1.25	68.48	7.17	13.08	171.0864	51.4089	0.079448605
Lori	Vanadzor	Gugark	39	cattle	serum	30.11.22	1157	0	1308	40°48'26"N	44°32'17"E	457.15	1.25	68.48	7.17	13.08	171.0864	51.4089	0.079448605
Lori	Vanadzor	Gugark	39	cattle	serum	30.11.22	1158	0	1308	40°48'26"N	44°32'17"E	457.15	1.25	68.48	7.17	13.08	171.0864	51.4089	0.079448605
Lori	Vanadzor	Gugark	39	cattle	serum	30.11.22	1159	0	1308	40°48'26"N	44°32'17"E	457.15	1.25	68.48	7.17	13.08	171.0864	51.4089	0.079448605
Lori	Vanadzor	Gugark	39	cattle	serum	30.11.22	1160	0	1308	40°48'26"N	44°32'17"E	457.15	1.25	68.48	7.17	13.08	171.0864	51.4089	0.079448605
Lori	Vanadzor	Gugark	39	cattle	serum	30.11.22	1161	0	1308	40°48'26"N	44°32'17"E	457.15	1.25	68.48	7.17	13.08	171.0864	51.4089	0.079448605
Lori	Vanadzor	Gugark	39	cattle	serum	30.11.22	1162	0	1308	40°48'26"N	44°32'17"E	457.15	1.25	68.48	7.17	13.08	171.0864	51.4089	0.079448605
Lori	Vanadzor	Gugark	39	cattle	serum	30.11.22	1163	0	1308	40°48'26"N	44°32'17"E	457.15	1.25	68.48	7.17	13.08	171.0864	51.4089	0.079448605
Lori	Vanadzor	Gugark	39	cattle	serum	30.11.22	1164	1	1308	40°48'26"N	44°32'17"E	457.15	1.25	68.48	7.17	13.08	171.0864	51.4089	0.079448605
Lori	Vanadzor	Gugark	39	cattle	serum	30.11.22	1165	1	1308	40°48'26"N	44°32'17"E	457.15	1.25	68.48	7.17	13.08	171.0864	51.4089	0.079448605
Lori	Vanadzor	Gugark	39	cattle	serum	30.11.22	1166	1	1308	40°48'26"N	44°32'17"E	457.15	1.25	68.48	7.17	13.08	171.0864	51.4089	0.079448605
Tavush	Dilijan	Haghartsin	64	sheep	serum	08.10.21	86	0	1003	40°46'30"N	44°58'04"E	419.52	1.15	60.99	11.41	10.03	100.6009	130.1881	0.184075589
Tavush	Dilijan	Haghartsin	64	sheep	serum	08.10.21	87	0	1003	40°46'30"N	44°58'04"E	419.52	1.15	60.99	11.41	10.03	100.6009	130.1881	0.184075589
Tavush	Dilijan	Haghartsin	64	sheep	serum	08.10.21	88	0	1003	40°46'30"N	44°58'04"E	419.52	1.15	60.99	11.41	10.03	100.6009	130.1881	0.184075589
Tavush	Dilijan	Haghartsin	64	sheep	serum	08.10.21	89	0	1003	40°46'30"N	44°58'04"E	419.52	1.15	60.99	11.41	10.03	100.6009	130.1881	0.184075589
Tavush	Dilijan	Haghartsin	64	sheep	serum	08.10.21	90	1	1003	40°46'30"N	44°58'04"E	419.52	1.15	60.99	11.41	10.03	100.6009	130.1881	0.184075589
Lori	Spitak	Hartagyugh	40	sheep	serum	23.11.22	1044	0	1713	40°50'08"N	44°02'48"E	556.66	1.52	75.31	3.99	17.13	293.4369	15.9201	0.097306394
Lori	Spitak	Hartagyugh	40	sheep	serum	23.11.22	1045	0	1713	40°50'08"N	44°02'48"E	556.66	1.52	75.31	3.99	17.13	293.4369	15.9201	0.097306394
Lori	Spitak	Hartagyugh	40	sheep	serum	23.11.22	1046	0	1713	40°50'08"N	44°02'48"E	556.66	1.52	75.31	3.99	17.13	293.4369	15.9201	0.097306394
Lori	Spitak	Hartagyugh	40	sheep	serum	23.11.22	1047	0	1713	40°50'08"N	44°02'48"E	556.66	1.52	75.31	3.99	17.13	293.4369	15.9201	0.097306394
Lori	Spitak	Hartagyugh	40	sheep	serum	23.11.22	1048	0	1713	40°50'08"N	44°02'48"E	556.66	1.52	75.31	3.99	17.13	293.4369	15.9201	0.097306394
Lori	Spitak	Hartagyugh	40	sheep	serum	23.11.22	1049	0	1713	40°50'08"N	44°02'48"E	556.66	1.52	75.31	3.99	17.13	293.4369	15.9201	0.097306394
Lori	Spitak	Hartagyugh	40	sheep	serum	23.11.22	1050	0	1713	40°50'08"N	44°02'48"E	556.66	1.52	75.31	3.99	17.13	293.4369	15.9201	0.097306394
Lori	Spitak	Hartagyugh	40	sheep	serum	23.11.22	1051	0	1713	40°50'08"N	44°02'48"E	556.66	1.52	75.31	3.99	17.13	293.4369	15.9201	0.097306394
Lori	Spitak	Hartagyugh	40	sheep	serum	23.11.22	1052	0	1713	40°50'08"N	44°02'48"E	556.66	1.52	75.31	3.99	17.13	293.4369	15.9201	0.097306394
Lori	Spitak	Hartagyugh	40	sheep	serum	23.11.22	1053	0	1713	40°50'08"N	44°02'48"E	556.66	1.52	75.31	3.99	17.13	293.4369	15.9201	0.097306394
Lori	Spitak	Hartagyugh	40	sheep	serum	23.11.22	1054	0	1713	40°50'08"N	44°02'48"E	556.66	1.52	75.31	3.99	17.13	293.4369	15.9201	0.097306394
Lori	Spitak	Hartagyugh	40	sheep	serum	23.11.22	1055	0	1713	40°50'08"N	44°02'48"E	556.66	1.52	75.31	3.99	17.13	293.4369	15.9201	0.097306394
Lori	Spitak	Hartagyugh	40	sheep	serum	23.11.22	1056	0	1713	40°50'08"N	44°02'48"E	556.66	1.52	75.31	3.99	17.13	293.4369	15.9201	0.097306394
Lori	Spitak	Hartagyugh	40	sheep	serum	23.11.22	1057	0	1713	40°50'08"N	44°02'48"E	556.66	1.52	75.31	3.99	17.13	293.4369	15.9201	0.097306394
Lori	Spitak	Hartagyugh	40	sheep	serum	23.11.22	1058	0	1713	40°50'08"N	44°02'48"E	556.66	1.52	75.31	3.99	17.13	293.4369	15.9201	0.097306394
Lori	Spitak	Hartagyugh	40	sheep	serum	23.11.22	1059	0	1713	40°50'08"N	44°02'48"E	556.66	1.52	75.31	3.99	17.13	293.4369	15.9201	0.097306394
Lori	Spitak	Hartagyugh	40	sheep	serum	23.11.22	1060	0	1713	40°50'08"N	44°02'48"E	556.66	1.52	75.31	3.99	17.13	293.4369	15.9201	0.097306394
Lori	Spitak	Hartagyugh	40	sheep	serum	23.11.22	1061	0	1713	40°50'08"N	44°02'48"E	556.66	1.52	75.31	3.99	17.13	293.4369	15.9201	0.097306394
Lori	Spitak	Hartagyugh	40	sheep	serum	23.11.22	1062	1	1713	40°50'08"N	44°02'48"E	556.66	1.52	75.31	3.99	17.13	293.4369	15.9201	0.097306394
Shirak	Ashotsk	Hartashen	9	sheep	serum	14.12.23	1811	0	2027	41°00'32"N	43°55'22"E	642.9	1.76	76.76	5.02	20.27	410.8729	25.2004	0.175799436
Shirak	Ashotsk	Hartashen	9	sheep	serum	14.12.23	1812	0	2027	41°00'32"N	43°55'22"E	642.9	1.76	76.76	5.02	20.27	410.8729	25.2004	0.175799436
Shirak	Ashotsk	Hartashen	9	sheep	serum	14.12.23	1813	0	2027	41°00'32"N	43°55'22"E	642.9	1.76	76.76	5.02	20.27	410.8729	25.2004	0.175799436
Shirak	Ashotsk	Hartashen	9	sheep	serum	14.12.23	1814	0	2027	41°00'32"N	43°55'22"E	642.9	1.76	76.76	5.02	20.27	410.8729	25.2004	0.175799436
Shirak	Ashotsk	Hartashen	9	sheep	serum	14.12.23	1815	0	2027	41°00'32"N	43°55'22"E	642.9	1.76	76.76	5.02	20.27	410.8729	25.2004	0.175799436
Shirak	Ashotsk	Hartashen	9	sheep	serum	14.12.23	1816	0	2027	41°00'32"N	43°55'22"E	642.9	1.76	76.76	5.02	20.27	410.8729	25.2004	0.175799436
Shirak	Ashotsk	Hartashen	9	sheep	serum	14.12.23	1817	0	2027	41°00'32"N	43°55'22"E	642.9	1.76	76.76	5.02	20.27	410.8729	25.2004	0.175799436
Shirak	Ashotsk	Hartashen	9	sheep	serum	14.12.23	1818	0	2027	41°00'32"N	43°55'22"E	642.9	1.76	76.76	5.02	20.27	410.8729	25.2004	0.175799436
Shirak	Ashotsk	Hartashen	9	sheep	serum	14.12.23	1819	0	2027	41°00'32"N	43°55'22"E	642.9	1.76	76.76	5.02	20.27	410.8729	25.2004	0.175799436
Shirak	Ashotsk	Hartashen	9	sheep	serum	14.12.23	1820	0	2027	41°00'32"N	43°55'22"E	642.9	1.76	76.76	5.02	20.27	410.8729	25.2004	0.175799436
Shirak	Ashotsk	Hartashen	9	sheep	serum	14.12.23	1821	0	2027	41°00'32"N	43°55'22"E	642.9	1.76	76.76	5.02	20.27	410.8729	25.2004	0.175799436
Shirak	Ashotsk	Hartashen	9	sheep	serum	14.12.23	1822	0	2027	41°00'32"N	43°55'22"E	642.9	1.76	76.76	5.02	20.27	410.8729	25.2004	0.175799436
Shirak	Ashotsk	Hartashen	9	sheep	serum	14.12.23	1823	0	2027	41°00'32"N	43°55'22"E	642.9	1.76	76.76	5.02	20.27	410.8729	25.2004	0.175799436
Shirak	Ashotsk	Hartashen	9	sheep	serum	14.12.23	1824	0	2027	41°00'32"N	43°55'22"E	642.9	1.76	76.76	5.02	20.27	410.8729	25.2004	0.175799436
Shirak	Ashotsk	Hartashen	9	sheep	serum	14.12.23	1825	0	2027	41°00'32"N	43°55'22"E	642.9	1.76	76.76	5.02	20.27	410.8729	25.2004	0.175799436
Shirak	Artik	Haykasar	10	cattle	serum	10.10.22	696	0	1644	40°36'20"N	43°53'19"E	332.98	0.91	60.43	8.43	16.44	270.2736	71.0649	0.140222184
Shirak	Artik	Haykasar	10	cattle	serum	10.10.22	697	0	1644	40°36'20"N	43°53'19"E	332.98	0.91	60.43	8.43	16.44	270.2736	71.0649	0.140222184
Shirak	Artik	Haykasar	10	cattle	serum	10.10.22	698	0	1644	40°36'20"N	43°53'19"E	332.98	0.91	60.43	8.43	16.44	270.2736	71.0649	0.140222184
Shirak	Artik	Haykasar	10	cattle	serum	10.10.22	699	0	1644	40°36'20"N	43°53'19"E	332.98	0.91	60.43	8.43	16.44	270.2736	71.0649	0.140222184
Shirak	Artik	Haykasar	10	cattle	serum	10.10.22	700	0	1644	40°36'20"N	43°53'19"E	332.98	0.91	60.43	8.43	16.44	270.2736	71.0649	0.140222184
Shirak	Artik	Haykasar	10	cattle	serum	10.10.22	701	0	1644	40°36'20"N	43°53'19"E	332.98	0.91	60.43	8.43	16.44	270.2736	71.0649	0.140222184
Shirak	Artik	Haykasar	10	cattle	serum	10.10.22	702	0	1644	40°36'20"N	43°53'19"E	332.98	0.91	60.43	8.43	16.44	270.2736	71.0649	0.140222184
Shirak	Artik	Haykasar	10	cattle	serum	10.10.22	703	0	1644	40°36'20"N	43°53'19"E	332.98	0.91	60.43	8.43	16.44	270.2736	71.0649	0.140222184
Shirak	Artik	Haykasar	10	cattle	serum	10.10.22	704	0	1644	40°36'20"N	43°53'19"E	332.98	0.91	60.43	8.43	16.44	270.2736	71.0649	0.140222184
Shirak	Artik	Haykasar	10	cattle	serum	10.10.22	705	1	1644	40°36'20"N	43°53'19"E	332.98	0.91	60.43	8.43	16.44	270.2736	71.0649	0.140222184
Shirak	Artik	Hayrenyats	11	cattle	serum	10.10.22	706	0	1588	40°37'58"N	43°52'14"E	332.98	0.91	60.43	8.43	15.88	252.1744	71.0649	0.130503505
Shirak	Artik	Hayrenyats	11	cattle	serum	10.10.22	707	0	1588	40°37'58"N	43°52'14"E	332.98	0.91	60.43	8.43	15.88	252.1744	71.0649	0.130503505
Shirak	Artik	Hayrenyats	11	cattle	serum	10.10.22	708	0	1588	40°37'58"N	43°52'14"E	332.98	0.91	60.43	8.43	15.88	252.1744	71.0649	0.130503505
Shirak	Artik	Hayrenyats	11	cattle	serum	10.10.22	709	0	1588	40°37'58"N	43°52'14"E	332.98	0.91	60.43	8.43	15.88	252.1744	71.0649	0.130503505
Shirak	Artik	Hayrenyats	11	cattle	serum	10.10.22	710	0	1588	40°37'58"N	43°52'14"E	332.98	0.91	60.43	8.43	15.88	252.1744	71.0649	0.130503505
Shirak	Artik	Hayrenyats	11	cattle	serum	10.10.22	711	0	1588	40°37'58"N	43°52'14"E	332.98	0.91	60.43	8.43	15.88	252.1744	71.0649	0.130503505
Shirak	Artik	Hayrenyats	11	cattle	serum	10.10.22	712	0	1588	40°37'58"N	43°52'14"E	332.98	0.91	60.43	8.43	15.88	252.1744	71.0649	0.130503505
Shirak	Artik	Hayrenyats	11	cattle	serum	10.10.22	713	0	1588	40°37'58"N	43°52'14"E	332.98	0.91	60.43	8.43	15.88	252.1744	71.0649	0.130503505
Shirak	Artik	Hayrenyats	11	cattle	serum	10.10.22	714	0	1588	40°37'58"N	43°52'14"E	332.98	0.91	60.43	8.43	15.88	252.1744	71.0649	0.130503505
Shirak	Artik	Hayrenyats	11	cattle	serum	10.10.22	715	0	1588	40°37'58"N	43°52'14"E	332.98	0.91	60.43	8.43	15.88	252.1744	71.0649	0.130503505
Shirak	Artik	Hayrenyats	11	cattle	serum	10.10.22	716	0	1588	40°37'58"N	43°52'14"E	332.98	0.91	60.43	8.43	15.88	252.1744	71.0649	0.130503505
Shirak	Artik	Hayrenyats	11	cattle	serum	10.10.22	717	0	1588	40°37'58"N	43°52'14"E	332.98	0.91	60.43	8.43	15.88	252.1744	71.0649	0.130503505
Shirak	Artik	Hayrenyats	11	cattle	serum	10.10.22	718	0	1588	40°37'58"N	43°52'14"E	332.98	0.91	60.43	8.43	15.88	252.1744	71.0649	0.130503505
Shirak	Artik	Hayrenyats	11	cattle	serum	10.10.22	719	0	1588	40°37'58"N	43°52'14"E	332.98	0.91	60.43	8.43	15.88	252.1744	71.0649	0.130503505
Shirak	Artik	Hayrenyats	11	cattle	serum	10.10.22	720	0	1588	40°37'58"N	43°52'14"E	332.98	0.91	60.43	8.43	15.88	252.1744	71.0649	0.130503505
Shirak	Artik	Hayrenyats	11	cattle	serum	10.10.22	721	1	1588	40°37'58"N	43°52'14"E	332.98	0.91	60.43	8.43	15.88	252.1744	71.0649	0.130503505
Shirak	Artik	Hayrenyats	11	cattle	serum	10.10.22	722	1	1588	40°37'58"N	43°52'14"E	332.98	0.91	60.43	8.43	15.88	252.1744	71.0649	0.130503505
Shirak	Artik	Hayrenyats	11	cattle	serum	10.10.22	723	1	1588	40°37'58"N	43°52'14"E	332.98	0.91	60.43	8.43	15.88	252.1744	71.0649	0.130503505
Shirak	Artik	Hayrenyats	11	cattle	serum	10.10.22	724	1	1588	40°37'58"N	43°52'14"E	332.98	0.91	60.43	8.43	15.88	252.1744	71.0649	0.130503505
Shirak	Artik	Hayrenyats	11	cattle	serum	10.10.22	725	1	1588	40°37'58"N	43°52'14"E	332.98	0.91	60.43	8.43	15.88	252.1744	71.0649	0.130503505
Shirak	Artik	Hayrenyats	11	cattle	serum	10.10.22	726	1	1588	40°37'58"N	43°52'14"E	332.98	0.91	60.43	8.43	15.88	252.1744	71.0649	0.130503505
Shirak	Artik	Hayrenyats	11	cattle	serum	10.10.22	727	1	1588	40°37'58"N	43°52'14"E	332.98	0.91	60.43	8.43	15.88	252.1744	71.0649	0.130503505
Shirak	Artik	Hayrenyats	11	cattle	serum	10.10.22	728	1	1588	40°37'58"N	43°52'14"E	332.98	0.91	60.43	8.43	15.88	252.1744	71.0649	0.130503505
Shirak	Artik	Hayrenyats	11	cattle	serum	10.10.22	729	1	1588	40°37'58"N	43°52'14"E	332.98	0.91	60.43	8.43	15.88	252.1744	71.0649	0.130503505
Shirak	Artik	Hayrenyats	11	cattle	serum	10.10.22	730	1	1588	40°37'58"N	43°52'14"E	332.98	0.91	60.43	8.43	15.88	252.1744	71.0649	0.130503505
Shirak	Artik	Hayrenyats	11	cattle	serum	10.10.22	731	1	1588	40°37'58"N	43°52'14"E	332.98	0.91	60.43	8.43	15.88	252.1744	71.0649	0.130503505
Tavush	Ijevan	Ijevan	65	cattle	serum	08.10.21	91	0	730	40°52'32"N	45°08'57"E	419.52	1.15	60.99	11.41	7.3	53.29	130.1881	0.191014943
Tavush	Ijevan	Ijevan	65	cattle	serum	09.10.21	210	0	730	40°52'32"N	45°08'57"E	419.52	1.15	60.99	11.41	7.3	53.29	130.1881	0.191014943
Tavush	Ijevan	Ijevan	65	cattle	serum	16.10.21	225	0	730	40°52'32"N	45°08'57"E	419.52	1.15	60.99	11.41	7.3	53.29	130.1881	0.191014943
Tavush	Ijevan	Ijevan	65	cattle	serum	25.10.21	228	0	730	40°52'32"N	45°08'57"E	419.52	1.15	60.99	11.41	7.3	53.29	130.1881	0.191014943
Tavush	Ijevan	Ijevan	65	cattle	serum	25.10.21	229	0	730	40°52'32"N	45°08'57"E	419.52	1.15	60.99	11.41	7.3	53.29	130.1881	0.191014943
Tavush	Ijevan	Ijevan	65	cattle	serum	25.10.21	230	0	730	40°52'32"N	45°08'57"E	419.52	1.15	60.99	11.41	7.3	53.29	130.1881	0.191014943
Tavush	Ijevan	Ijevan	65	cattle	serum	08.10.21	92	0	730	40°52'32"N	45°08'57"E	419.52	1.15	60.99	11.41	7.3	53.29	130.1881	0.191014943
Tavush	Ijevan	Ijevan	65	cattle	serum	09.10.21	211	0	730	40°52'32"N	45°08'57"E	419.52	1.15	60.99	11.41	7.3	53.29	130.1881	0.191014943
Tavush	Ijevan	Ijevan	65	cattle	serum	08.10.21	93	0	730	40°52'32"N	45°08'57"E	419.52	1.15	60.99	11.41	7.3	53.29	130.1881	0.191014943
Tavush	Ijevan	Ijevan	65	cattle	serum	08.10.21	94	0	730	40°52'32"N	45°08'57"E	419.52	1.15	60.99	11.41	7.3	53.29	130.1881	0.191014943
Tavush	Ijevan	Ijevan	65	cattle	serum	08.10.21	95	0	730	40°52'32"N	45°08'57"E	419.52	1.15	60.99	11.41	7.3	53.29	130.1881	0.191014943
Tavush	Ijevan	Ijevan	65	cattle	serum	08.10.21	96	0	730	40°52'32"N	45°08'57"E	419.52	1.15	60.99	11.41	7.3	53.29	130.1881	0.191014943
Tavush	Ijevan	Ijevan	65	cattle	serum	08.10.21	97	0	730	40°52'32"N	45°08'57"E	419.52	1.15	60.99	11.41	7.3	53.29	130.1881	0.191014943
Tavush	Ijevan	Ijevan	65	cattle	serum	08.10.21	98	0	730	40°52'32"N	45°08'57"E	419.52	1.15	60.99	11.41	7.3	53.29	130.1881	0.191014943
Tavush	Ijevan	Ijevan	65	cattle	serum	08.10.21	99	0	730	40°52'32"N	45°08'57"E	419.52	1.15	60.99	11.41	7.3	53.29	130.1881	0.191014943
Tavush	Ijevan	Ijevan	65	cattle	serum	08.10.21	100	0	730	40°52'32"N	45°08'57"E	419.52	1.15	60.99	11.41	7.3	53.29	130.1881	0.191014943
Tavush	Ijevan	Ijevan	65	cattle	serum	08.10.21	101	0	730	40°52'32"N	45°08'57"E	419.52	1.15	60.99	11.41	7.3	53.29	130.1881	0.191014943
Tavush	Ijevan	Ijevan	65	cattle	serum	08.10.21	102	0	730	40°52'32"N	45°08'57"E	419.52	1.15	60.99	11.41	7.3	53.29	130.1881	0.191014943
Tavush	Ijevan	Ijevan	65	cattle	serum	08.10.21	103	0	730	40°52'32"N	45°08'57"E	419.52	1.15	60.99	11.41	7.3	53.29	130.1881	0.191014943
Tavush	Ijevan	Ijevan	65	cattle	serum	08.10.21	104	0	730	40°52'32"N	45°08'57"E	419.52	1.15	60.99	11.41	7.3	53.29	130.1881	0.191014943
Tavush	Ijevan	Ijevan	65	cattle	serum	08.10.21	105	0	730	40°52'32"N	45°08'57"E	419.52	1.15	60.99	11.41	7.3	53.29	130.1881	0.191014943
Tavush	Ijevan	Ijevan	65	cattle	serum	08.10.21	106	0	730	40°52'32"N	45°08'57"E	419.52	1.15	60.99	11.41	7.3	53.29	130.1881	0.191014943
Tavush	Ijevan	Ijevan	65	cattle	serum	08.10.21	107	0	730	40°52'32"N	45°08'57"E	419.52	1.15	60.99	11.41	7.3	53.29	130.1881	0.191014943
Tavush	Ijevan	Ijevan	65	cattle	serum	08.10.21	108	0	730	40°52'32"N	45°08'57"E	419.52	1.15	60.99	11.41	7.3	53.29	130.1881	0.191014943
Tavush	Ijevan	Ijevan	65	cattle	serum	15.10.21	219	1	730	40°52'32"N	45°08'57"E	419.52	1.15	60.99	11.41	7.3	53.29	130.1881	0.191014943
Tavush	Ijevan	Ijevan	65	cattle	serum	08.10.21	109	1	730	40°52'32"N	45°08'57"E	419.52	1.15	60.99	11.41	7.3	53.29	130.1881	0.191014943
Tavush	Ijevan	Ijevan	65	cattle	serum	08.10.21	110	1	730	40°52'32"N	45°08'57"E	419.52	1.15	60.99	11.41	7.3	53.29	130.1881	0.191014943
Tavush	Ijevan	Ijevan	65	pig	serum	09.10.21	212	0	730	40°52'32"N	45°08'57"E	419.52	1.15	60.99	11.41	7.3	53.29	130.1881	0.191014943
Tavush	Ijevan	Ijevan	65	pig	serum	09.10.21	213	0	730	40°52'32"N	45°08'57"E	419.52	1.15	60.99	11.41	7.3	53.29	130.1881	0.191014943
Tavush	Ijevan	Ijevan	65	pig	serum	09.10.21	214	0	730	40°52'32"N	45°08'57"E	419.52	1.15	60.99	11.41	7.3	53.29	130.1881	0.191014943
Tavush	Ijevan	Ijevan	65	pig	serum	09.10.21	215	0	730	40°52'32"N	45°08'57"E	419.52	1.15	60.99	11.41	7.3	53.29	130.1881	0.191014943
Tavush	Ijevan	Ijevan	65	pig	serum	09.10.21	216	0	730	40°52'32"N	45°08'57"E	419.52	1.15	60.99	11.41	7.3	53.29	130.1881	0.191014943
Tavush	Ijevan	Ijevan	65	pig	serum	09.10.21	217	0	730	40°52'32"N	45°08'57"E	419.52	1.15	60.99	11.41	7.3	53.29	130.1881	0.191014943
Tavush	Ijevan	Ijevan	65	pig	serum	15.10.21	220	0	730	40°52'32"N	45°08'57"E	419.52	1.15	60.99	11.41	7.3	53.29	130.1881	0.191014943
Tavush	Ijevan	Ijevan	65	pig	serum	17.10.21	226	0	730	40°52'32"N	45°08'57"E	419.52	1.15	60.99	11.41	7.3	53.29	130.1881	0.191014943
Tavush	Ijevan	Ijevan	65	pig	serum	17.10.21	227	0	730	40°52'32"N	45°08'57"E	419.52	1.15	60.99	11.41	7.3	53.29	130.1881	0.191014943
Tavush	Ijevan	Ijevan	65	pig	serum	15.10.21	221	0	730	40°52'32"N	45°08'57"E	419.52	1.15	60.99	11.41	7.3	53.29	130.1881	0.191014943
Tavush	Ijevan	Ijevan	65	pig	serum	09.10.21	218	1	730	40°52'32"N	45°08'57"E	419.52	1.15	60.99	11.41	7.3	53.29	130.1881	0.191014943
Tavush	Ijevan	Ijevan	65	pig	serum	15.10.21	222	1	730	40°52'32"N	45°08'57"E	419.52	1.15	60.99	11.41	7.3	53.29	130.1881	0.191014943
Tavush	Ijevan	Ijevan	65	pig	serum	15.10.21	223	1	730	40°52'32"N	45°08'57"E	419.52	1.15	60.99	11.41	7.3	53.29	130.1881	0.191014943
Tavush	Ijevan	Ijevan	65	pig	serum	15.10.21	224	1	730	40°52'32"N	45°08'57"E	419.52	1.15	60.99	11.41	7.3	53.29	130.1881	0.191014943
Tavush	Ijevan	Ijevan	65	sheep	serum	08.10.21	111	0	730	40°52'32"N	45°08'57"E	419.52	1.15	60.99	11.41	7.3	53.29	130.1881	0.191014943
Tavush	Ijevan	Ijevan	65	sheep	serum	08.10.21	112	0	730	40°52'32"N	45°08'57"E	419.52	1.15	60.99	11.41	7.3	53.29	130.1881	0.191014943
Tavush	Ijevan	Ijevan	65	sheep	serum	08.10.21	113	0	730	40°52'32"N	45°08'57"E	419.52	1.15	60.99	11.41	7.3	53.29	130.1881	0.191014943
Tavush	Ijevan	Ijevan	65	sheep	serum	08.10.21	114	1	730	40°52'32"N	45°08'57"E	419.52	1.15	60.99	11.41	7.3	53.29	130.1881	0.191014943
Tavush	Ijevan	Ijevan	65	sheep	serum	08.10.21	115	1	730	40°52'32"N	45°08'57"E	419.52	1.15	60.99	11.41	7.3	53.29	130.1881	0.191014943
Shirak	Ani	Isahakyan	12	cattle	serum	14.12.23	1826	0	1488	40°37′00″N	43°43′31″E	535.33	1.47	65.02	8.73	14.88	221.4144	76.2129	0.123534708
Lori	Spitak	Jrashen	41	cattle	serum	30.11.22	1167	0	1669	40°47'26"N	44°11'23"E	457.15	1.25	68.48	7.17	16.69	278.5561	51.4089	0.117563487
Lori	Spitak	Jrashen	41	cattle	serum	30.11.22	1168	0	1669	40°47'26"N	44°11'23"E	457.15	1.25	68.48	7.17	16.69	278.5561	51.4089	0.117563487
Lori	Spitak	Jrashen	41	cattle	serum	30.11.22	1169	0	1669	40°47'26"N	44°11'23"E	457.15	1.25	68.48	7.17	16.69	278.5561	51.4089	0.117563487
Lori	Spitak	Jrashen	41	cattle	serum	30.11.22	1170	0	1669	40°47'26"N	44°11'23"E	457.15	1.25	68.48	7.17	16.69	278.5561	51.4089	0.117563487
Lori	Spitak	Jrashen	41	cattle	serum	30.11.22	1171	0	1669	40°47'26"N	44°11'23"E	457.15	1.25	68.48	7.17	16.69	278.5561	51.4089	0.117563487
Lori	Spitak	Jrashen	41	cattle	serum	30.11.22	1172	0	1669	40°47'26"N	44°11'23"E	457.15	1.25	68.48	7.17	16.69	278.5561	51.4089	0.117563487
Lori	Spitak	Jrashen	41	cattle	serum	30.11.22	1173	0	1669	40°47'26"N	44°11'23"E	457.15	1.25	68.48	7.17	16.69	278.5561	51.4089	0.117563487
Lori	Spitak	Jrashen	41	cattle	serum	30.11.22	1174	0	1669	40°47'26"N	44°11'23"E	457.15	1.25	68.48	7.17	16.69	278.5561	51.4089	0.117563487
Lori	Spitak	Jrashen	41	cattle	serum	30.11.22	1175	0	1669	40°47'26"N	44°11'23"E	457.15	1.25	68.48	7.17	16.69	278.5561	51.4089	0.117563487
Lori	Spitak	Jrashen	41	cattle	serum	30.11.22	1176	0	1669	40°47'26"N	44°11'23"E	457.15	1.25	68.48	7.17	16.69	278.5561	51.4089	0.117563487
Lori	Spitak	Jrashen	41	cattle	serum	30.11.22	1177	0	1669	40°47'26"N	44°11'23"E	457.15	1.25	68.48	7.17	16.69	278.5561	51.4089	0.117563487
Lori	Spitak	Jrashen	41	cattle	serum	30.11.22	1178	0	1669	40°47'26"N	44°11'23"E	457.15	1.25	68.48	7.17	16.69	278.5561	51.4089	0.117563487
Lori	Spitak	Jrashen	41	cattle	serum	30.11.22	1179	0	1669	40°47'26"N	44°11'23"E	457.15	1.25	68.48	7.17	16.69	278.5561	51.4089	0.117563487
Lori	Spitak	Jrashen	41	cattle	serum	30.11.22	1180	0	1669	40°47'26"N	44°11'23"E	457.15	1.25	68.48	7.17	16.69	278.5561	51.4089	0.117563487
Lori	Spitak	Jrashen	41	cattle	serum	30.11.22	1181	0	1669	40°47'26"N	44°11'23"E	457.15	1.25	68.48	7.17	16.69	278.5561	51.4089	0.117563487
Lori	Spitak	Jrashen	41	cattle	serum	30.11.22	1182	0	1669	40°47'26"N	44°11'23"E	457.15	1.25	68.48	7.17	16.69	278.5561	51.4089	0.117563487
Lori	Spitak	Jrashen	41	cattle	serum	30.11.22	1183	0	1669	40°47'26"N	44°11'23"E	457.15	1.25	68.48	7.17	16.69	278.5561	51.4089	0.117563487
Lori	Spitak	Jrashen	41	cattle	serum	30.11.22	1184	0	1669	40°47'26"N	44°11'23"E	457.15	1.25	68.48	7.17	16.69	278.5561	51.4089	0.117563487
Lori	Spitak	Jrashen	41	cattle	serum	30.11.22	1185	0	1669	40°47'26"N	44°11'23"E	457.15	1.25	68.48	7.17	16.69	278.5561	51.4089	0.117563487
Lori	Spitak	Jrashen	41	cattle	serum	30.11.22	1186	0	1669	40°47'26"N	44°11'23"E	457.15	1.25	68.48	7.17	16.69	278.5561	51.4089	0.117563487
Lori	Spitak	Jrashen	41	cattle	serum	30.11.22	1187	0	1669	40°47'26"N	44°11'23"E	457.15	1.25	68.48	7.17	16.69	278.5561	51.4089	0.117563487
Lori	Spitak	Jrashen	41	cattle	serum	30.11.22	1188	0	1669	40°47'26"N	44°11'23"E	457.15	1.25	68.48	7.17	16.69	278.5561	51.4089	0.117563487
Lori	Spitak	Jrashen	41	cattle	serum	30.11.22	1189	0	1669	40°47'26"N	44°11'23"E	457.15	1.25	68.48	7.17	16.69	278.5561	51.4089	0.117563487
Lori	Spitak	Jrashen	41	cattle	serum	30.11.22	1190	0	1669	40°47'26"N	44°11'23"E	457.15	1.25	68.48	7.17	16.69	278.5561	51.4089	0.117563487
Lori	Spitak	Jrashen	41	cattle	serum	30.11.22	1191	1	1669	40°47'26"N	44°11'23"E	457.15	1.25	68.48	7.17	16.69	278.5561	51.4089	0.117563487
Lori	Spitak	Jrashen	41	sheep	serum	23.10.22	944	0	1669	40°47'26"N	44°11'23"E	457.15	1.25	68.48	7.17	16.69	278.5561	51.4089	0.117563487
Lori	Spitak	Jrashen	41	sheep	serum	23.10.22	945	0	1669	40°47'26"N	44°11'23"E	457.15	1.25	68.48	7.17	16.69	278.5561	51.4089	0.117563487
Lori	Spitak	Jrashen	41	sheep	serum	23.10.22	946	0	1669	40°47'26"N	44°11'23"E	457.15	1.25	68.48	7.17	16.69	278.5561	51.4089	0.117563487
Lori	Spitak	Jrashen	41	sheep	serum	23.10.22	947	0	1669	40°47'26"N	44°11'23"E	457.15	1.25	68.48	7.17	16.69	278.5561	51.4089	0.117563487
Lori	Spitak	Jrashen	41	sheep	serum	23.10.22	948	0	1669	40°47'26"N	44°11'23"E	457.15	1.25	68.48	7.17	16.69	278.5561	51.4089	0.117563487
Lori	Spitak	Jrashen	41	sheep	serum	23.10.22	949	0	1669	40°47'26"N	44°11'23"E	457.15	1.25	68.48	7.17	16.69	278.5561	51.4089	0.117563487
Lori	Spitak	Jrashen	41	sheep	serum	23.10.22	950	0	1669	40°47'26"N	44°11'23"E	457.15	1.25	68.48	7.17	16.69	278.5561	51.4089	0.117563487
Lori	Spitak	Jrashen	41	sheep	serum	23.10.22	951	0	1669	40°47'26"N	44°11'23"E	457.15	1.25	68.48	7.17	16.69	278.5561	51.4089	0.117563487
Lori	Spitak	Jrashen	41	sheep	serum	23.10.22	952	0	1669	40°47'26"N	44°11'23"E	457.15	1.25	68.48	7.17	16.69	278.5561	51.4089	0.117563487
Lori	Spitak	Jrashen	41	sheep	serum	23.10.22	953	0	1669	40°47'26"N	44°11'23"E	457.15	1.25	68.48	7.17	16.69	278.5561	51.4089	0.117563487
Lori	Spitak	Jrashen	41	sheep	serum	23.10.22	954	0	1669	40°47'26"N	44°11'23"E	457.15	1.25	68.48	7.17	16.69	278.5561	51.4089	0.117563487
Lori	Spitak	Jrashen	41	sheep	serum	23.10.22	955	0	1669	40°47'26"N	44°11'23"E	457.15	1.25	68.48	7.17	16.69	278.5561	51.4089	0.117563487
Lori	Spitak	Jrashen	41	sheep	serum	23.10.22	956	0	1669	40°47'26"N	44°11'23"E	457.15	1.25	68.48	7.17	16.69	278.5561	51.4089	0.117563487
Lori	Spitak	Jrashen	41	sheep	serum	23.10.22	957	0	1669	40°47'26"N	44°11'23"E	457.15	1.25	68.48	7.17	16.69	278.5561	51.4089	0.117563487
Lori	Spitak	Jrashen	41	sheep	serum	23.10.22	958	0	1669	40°47'26"N	44°11'23"E	457.15	1.25	68.48	7.17	16.69	278.5561	51.4089	0.117563487
Lori	Spitak	Jrashen	41	sheep	serum	23.10.22	959	0	1669	40°47'26"N	44°11'23"E	457.15	1.25	68.48	7.17	16.69	278.5561	51.4089	0.117563487
Lori	Spitak	Jrashen	41	sheep	serum	23.10.22	960	0	1669	40°47'26"N	44°11'23"E	457.15	1.25	68.48	7.17	16.69	278.5561	51.4089	0.117563487
Lori	Spitak	Jrashen	41	sheep	serum	27.05.22	575	0	1669	40°47'26"N	44°11'23"E	457.15	1.25	68.48	7.17	16.69	278.5561	51.4089	0.117563487
Lori	Spitak	Jrashen	41	sheep	serum	27.05.22	576	0	1669	40°47'26"N	44°11'23"E	457.15	1.25	68.48	7.17	16.69	278.5561	51.4089	0.117563487
Lori	Spitak	Jrashen	41	sheep	serum	27.05.22	577	0	1669	40°47'26"N	44°11'23"E	457.15	1.25	68.48	7.17	16.69	278.5561	51.4089	0.117563487
Lori	Spitak	Jrashen	41	sheep	serum	27.05.22	578	0	1669	40°47'26"N	44°11'23"E	457.15	1.25	68.48	7.17	16.69	278.5561	51.4089	0.117563487
Lori	Spitak	Jrashen	41	sheep	serum	27.05.22	579	0	1669	40°47'26"N	44°11'23"E	457.15	1.25	68.48	7.17	16.69	278.5561	51.4089	0.117563487
Lori	Spitak	Jrashen	41	sheep	serum	27.05.22	580	0	1669	40°47'26"N	44°11'23"E	457.15	1.25	68.48	7.17	16.69	278.5561	51.4089	0.117563487
Lori	Spitak	Jrashen	41	sheep	serum	27.05.22	581	0	1669	40°47'26"N	44°11'23"E	457.15	1.25	68.48	7.17	16.69	278.5561	51.4089	0.117563487
Lori	Spitak	Jrashen	41	sheep	serum	27.05.22	582	0	1669	40°47'26"N	44°11'23"E	457.15	1.25	68.48	7.17	16.69	278.5561	51.4089	0.117563487
Lori	Spitak	Jrashen	41	sheep	serum	27.05.22	583	0	1669	40°47'26"N	44°11'23"E	457.15	1.25	68.48	7.17	16.69	278.5561	51.4089	0.117563487
Lori	Spitak	Jrashen	41	sheep	serum	27.05.22	584	0	1669	40°47'26"N	44°11'23"E	457.15	1.25	68.48	7.17	16.69	278.5561	51.4089	0.117563487
Lori	Spitak	Jrashen	41	sheep	serum	27.05.22	585	0	1669	40°47'26"N	44°11'23"E	457.15	1.25	68.48	7.17	16.69	278.5561	51.4089	0.117563487
Lori	Spitak	Jrashen	41	sheep	serum	27.05.22	586	0	1669	40°47'26"N	44°11'23"E	457.15	1.25	68.48	7.17	16.69	278.5561	51.4089	0.117563487
Lori	Spitak	Jrashen	41	sheep	serum	27.05.22	587	0	1669	40°47'26"N	44°11'23"E	457.15	1.25	68.48	7.17	16.69	278.5561	51.4089	0.117563487
Lori	Spitak	Jrashen	41	sheep	serum	27.05.22	588	0	1669	40°47'26"N	44°11'23"E	457.15	1.25	68.48	7.17	16.69	278.5561	51.4089	0.117563487
Lori	Spitak	Jrashen	41	sheep	serum	27.05.22	589	0	1669	40°47'26"N	44°11'23"E	457.15	1.25	68.48	7.17	16.69	278.5561	51.4089	0.117563487
Lori	Spitak	Jrashen	41	sheep	serum	27.05.22	590	0	1669	40°47'26"N	44°11'23"E	457.15	1.25	68.48	7.17	16.69	278.5561	51.4089	0.117563487
Lori	Spitak	Jrashen	41	sheep	serum	27.05.22	591	0	1669	40°47'26"N	44°11'23"E	457.15	1.25	68.48	7.17	16.69	278.5561	51.4089	0.117563487
Lori	Spitak	Jrashen	41	sheep	serum	27.05.22	592	0	1669	40°47'26"N	44°11'23"E	457.15	1.25	68.48	7.17	16.69	278.5561	51.4089	0.117563487
Lori	Spitak	Jrashen	41	sheep	serum	27.05.22	593	0	1669	40°47'26"N	44°11'23"E	457.15	1.25	68.48	7.17	16.69	278.5561	51.4089	0.117563487
Lori	Spitak	Jrashen	41	sheep	serum	27.05.22	594	0	1669	40°47'26"N	44°11'23"E	457.15	1.25	68.48	7.17	16.69	278.5561	51.4089	0.117563487
Lori	Spitak	Jrashen	41	sheep	serum	27.05.22	595	0	1669	40°47'26"N	44°11'23"E	457.15	1.25	68.48	7.17	16.69	278.5561	51.4089	0.117563487
Lori	Spitak	Jrashen	41	sheep	serum	27.05.22	596	0	1669	40°47'26"N	44°11'23"E	457.15	1.25	68.48	7.17	16.69	278.5561	51.4089	0.117563487
Lori	Spitak	Jrashen	41	sheep	serum	27.05.22	597	0	1669	40°47'26"N	44°11'23"E	457.15	1.25	68.48	7.17	16.69	278.5561	51.4089	0.117563487
Lori	Spitak	Jrashen	41	sheep	serum	27.05.22	598	0	1669	40°47'26"N	44°11'23"E	457.15	1.25	68.48	7.17	16.69	278.5561	51.4089	0.117563487
Lori	Spitak	Jrashen	41	sheep	serum	27.05.22	599	1	1669	40°47'26"N	44°11'23"E	457.15	1.25	68.48	7.17	16.69	278.5561	51.4089	0.117563487
Lori	Pambak	Karaberd	42	cattle	serum	25.04.23	1321	0	1595	40°50'36"N	44°31'24"E	627.49	1.72	71.32	7.95	15.95	254.4025	63.2025	0.120557173
Lori	Pambak	Karaberd	42	cattle	serum	25.04.23	1322	0	1595	40°50'36"N	44°31'24"E	627.49	1.72	71.32	7.95	15.95	254.4025	63.2025	0.120557173
Lori	Pambak	Karaberd	42	cattle	serum	25.04.23	1323	0	1595	40°50'36"N	44°31'24"E	627.49	1.72	71.32	7.95	15.95	254.4025	63.2025	0.120557173
Lori	Pambak	Karaberd	42	cattle	serum	25.04.23	1324	0	1595	40°50'36"N	44°31'24"E	627.49	1.72	71.32	7.95	15.95	254.4025	63.2025	0.120557173
Lori	Pambak	Karaberd	42	cattle	serum	25.04.23	1325	0	1595	40°50'36"N	44°31'24"E	627.49	1.72	71.32	7.95	15.95	254.4025	63.2025	0.120557173
Lori	Pambak	Karaberd	42	cattle	serum	25.04.23	1326	0	1595	40°50'36"N	44°31'24"E	627.49	1.72	71.32	7.95	15.95	254.4025	63.2025	0.120557173
Lori	Pambak	Karaberd	42	cattle	serum	25.04.23	1327	0	1595	40°50'36"N	44°31'24"E	627.49	1.72	71.32	7.95	15.95	254.4025	63.2025	0.120557173
Lori	Pambak	Karaberd	42	cattle	serum	25.04.23	1328	0	1595	40°50'36"N	44°31'24"E	627.49	1.72	71.32	7.95	15.95	254.4025	63.2025	0.120557173
Lori	Pambak	Karaberd	42	cattle	serum	25.04.23	1329	0	1595	40°50'36"N	44°31'24"E	627.49	1.72	71.32	7.95	15.95	254.4025	63.2025	0.120557173
Lori	Pambak	Karaberd	42	cattle	serum	25.04.23	1330	0	1595	40°50'36"N	44°31'24"E	627.49	1.72	71.32	7.95	15.95	254.4025	63.2025	0.120557173
Lori	Pambak	Karaberd	42	cattle	serum	25.04.23	1331	0	1595	40°50'36"N	44°31'24"E	627.49	1.72	71.32	7.95	15.95	254.4025	63.2025	0.120557173
Lori	Pambak	Karaberd	42	cattle	serum	25.04.23	1332	0	1595	40°50'36"N	44°31'24"E	627.49	1.72	71.32	7.95	15.95	254.4025	63.2025	0.120557173
Lori	Pambak	Karaberd	42	cattle	serum	25.04.23	1333	0	1595	40°50'36"N	44°31'24"E	627.49	1.72	71.32	7.95	15.95	254.4025	63.2025	0.120557173
Lori	Pambak	Karaberd	42	cattle	serum	25.04.23	1334	0	1595	40°50'36"N	44°31'24"E	627.49	1.72	71.32	7.95	15.95	254.4025	63.2025	0.120557173
Lori	Pambak	Karaberd	42	cattle	serum	25.04.23	1335	1	1595	40°50'36"N	44°31'24"E	627.49	1.72	71.32	7.95	15.95	254.4025	63.2025	0.120557173
Lori	Pambak	Karaberd	42	sheep	serum	23.11.22	1063	0	1595	40°50'36"N	44°31'24"E	457.15	1.25	68.48	7.17	15.95	254.4025	51.4089	0.106397005
Lori	Pambak	Karaberd	42	sheep	serum	23.11.22	1064	1	1595	40°50'36"N	44°31'24"E	457.15	1.25	68.48	7.17	15.95	254.4025	51.4089	0.106397005
Lori	Pambak	Karaberd	42	sheep	serum	23.11.22	1065	1	1595	40°50'36"N	44°31'24"E	457.15	1.25	68.48	7.17	15.95	254.4025	51.4089	0.106397005
Lori	Pambak	Karaberd	42	sheep	serum	23.11.22	1066	1	1595	40°50'36"N	44°31'24"E	457.15	1.25	68.48	7.17	15.95	254.4025	51.4089	0.106397005
Lori	Pambak	Karaberd	42	sheep	serum	23.11.22	1067	1	1595	40°50'36"N	44°31'24"E	457.15	1.25	68.48	7.17	15.95	254.4025	51.4089	0.106397005
Lori	Pambak	Karaberd	42	sheep	serum	23.11.22	1068	1	1595	40°50'36"N	44°31'24"E	457.15	1.25	68.48	7.17	15.95	254.4025	51.4089	0.106397005
Shirak	Ashotsk	Karmravan	13	cattle	serum	10.10.22	732	0	2017	41°00'46"N	43°52'10"E	556.66	1.52	75.31	3.99	20.17	406.8289	15.9201	0.166600683
Shirak	Ashotsk	Karmravan	13	cattle	serum	10.10.22	733	0	2017	41°00'46"N	43°52'10"E	556.66	1.52	75.31	3.99	20.17	406.8289	15.9201	0.166600683
Shirak	Ashotsk	Karmravan	13	cattle	serum	10.10.22	734	0	2017	41°00'46"N	43°52'10"E	556.66	1.52	75.31	3.99	20.17	406.8289	15.9201	0.166600683
Shirak	Ashotsk	Karmravan	13	cattle	serum	10.10.22	735	0	2017	41°00'46"N	43°52'10"E	556.66	1.52	75.31	3.99	20.17	406.8289	15.9201	0.166600683
Shirak	Ashotsk	Karmravan	13	cattle	serum	10.10.22	736	0	2017	41°00'46"N	43°52'10"E	556.66	1.52	75.31	3.99	20.17	406.8289	15.9201	0.166600683
Shirak	Ashotsk	Karmravan	13	cattle	serum	10.10.22	737	0	2017	41°00'46"N	43°52'10"E	556.66	1.52	75.31	3.99	20.17	406.8289	15.9201	0.166600683
Shirak	Ashotsk	Karmravan	13	cattle	serum	10.10.22	738	0	2017	41°00'46"N	43°52'10"E	556.66	1.52	75.31	3.99	20.17	406.8289	15.9201	0.166600683
Shirak	Ashotsk	Karmravan	13	cattle	serum	10.10.22	739	0	2017	41°00'46"N	43°52'10"E	556.66	1.52	75.31	3.99	20.17	406.8289	15.9201	0.166600683
Shirak	Ashotsk	Karmravan	13	cattle	serum	10.10.22	740	0	2017	41°00'46"N	43°52'10"E	556.66	1.52	75.31	3.99	20.17	406.8289	15.9201	0.166600683
Shirak	Ashotsk	Karmravan	13	cattle	serum	10.10.22	741	0	2017	41°00'46"N	43°52'10"E	556.66	1.52	75.31	3.99	20.17	406.8289	15.9201	0.166600683
Shirak	Ashotsk	Karmravan	13	cattle	serum	10.10.22	742	0	2017	41°00'46"N	43°52'10"E	556.66	1.52	75.31	3.99	20.17	406.8289	15.9201	0.166600683
Shirak	Ashotsk	Karmravan	13	cattle	serum	10.10.22	743	0	2017	41°00'46"N	43°52'10"E	556.66	1.52	75.31	3.99	20.17	406.8289	15.9201	0.166600683
Shirak	Ashotsk	Karmravan	13	cattle	serum	10.10.22	744	0	2017	41°00'46"N	43°52'10"E	556.66	1.52	75.31	3.99	20.17	406.8289	15.9201	0.166600683
Shirak	Ashotsk	Karmravan	13	cattle	serum	10.10.22	745	0	2017	41°00'46"N	43°52'10"E	556.66	1.52	75.31	3.99	20.17	406.8289	15.9201	0.166600683
Shirak	Ashotsk	Karmravan	13	cattle	serum	10.10.22	746	0	2017	41°00'46"N	43°52'10"E	556.66	1.52	75.31	3.99	20.17	406.8289	15.9201	0.166600683
Shirak	Ashotsk	Karmravan	13	cattle	serum	10.10.22	747	0	2017	41°00'46"N	43°52'10"E	556.66	1.52	75.31	3.99	20.17	406.8289	15.9201	0.166600683
Shirak	Ashotsk	Karmravan	13	cattle	serum	10.10.22	748	0	2017	41°00'46"N	43°52'10"E	556.66	1.52	75.31	3.99	20.17	406.8289	15.9201	0.166600683
Shirak	Ashotsk	Karmravan	13	cattle	serum	10.10.22	749	0	2017	41°00'46"N	43°52'10"E	556.66	1.52	75.31	3.99	20.17	406.8289	15.9201	0.166600683
Shirak	Ashotsk	Karmravan	13	cattle	serum	10.10.22	750	0	2017	41°00'46"N	43°52'10"E	556.66	1.52	75.31	3.99	20.17	406.8289	15.9201	0.166600683
Shirak	Ashotsk	Karmravan	13	cattle	serum	10.10.22	751	0	2017	41°00'46"N	43°52'10"E	556.66	1.52	75.31	3.99	20.17	406.8289	15.9201	0.166600683
Shirak	Akhuryan	Karnut	14	cattle	serum	15-17.05.23	1596	0	1575	40°47′01″N	43°57′15″E	642.9	1.76	76.76	5.02	15.75	248.0625	25.2004	0.083198624
Shirak	Akhuryan	Karnut	14	cattle	serum	15-17.05.23	1597	0	1575	40°47′01″N	43°57′15″E	642.9	1.76	76.76	5.02	15.75	248.0625	25.2004	0.083198624
Shirak	Akhuryan	Karnut	14	cattle	serum	15-17.05.23	1598	0	1575	40°47′01″N	43°57′15″E	642.9	1.76	76.76	5.02	15.75	248.0625	25.2004	0.083198624
Shirak	Akhuryan	Karnut	14	cattle	serum	15-17.05.23	1599	0	1575	40°47′01″N	43°57′15″E	642.9	1.76	76.76	5.02	15.75	248.0625	25.2004	0.083198624
Shirak	Akhuryan	Karnut	14	cattle	serum	15-17.05.23	1600	0	1575	40°47′01″N	43°57′15″E	642.9	1.76	76.76	5.02	15.75	248.0625	25.2004	0.083198624
Shirak	Akhuryan	Karnut	14	cattle	serum	15-17.05.23	1601	0	1575	40°47′01″N	43°57′15″E	642.9	1.76	76.76	5.02	15.75	248.0625	25.2004	0.083198624
Shirak	Akhuryan	Karnut	14	cattle	serum	15-17.05.23	1602	0	1575	40°47′01″N	43°57′15″E	642.9	1.76	76.76	5.02	15.75	248.0625	25.2004	0.083198624
Shirak	Akhuryan	Karnut	14	cattle	serum	15-17.05.23	1603	0	1575	40°47′01″N	43°57′15″E	642.9	1.76	76.76	5.02	15.75	248.0625	25.2004	0.083198624
Shirak	Akhuryan	Karnut	14	cattle	serum	15-17.05.23	1604	0	1575	40°47′01″N	43°57′15″E	642.9	1.76	76.76	5.02	15.75	248.0625	25.2004	0.083198624
Shirak	Akhuryan	Karnut	14	cattle	serum	15-17.05.23	1605	0	1575	40°47′01″N	43°57′15″E	642.9	1.76	76.76	5.02	15.75	248.0625	25.2004	0.083198624
Shirak	Akhuryan	Karnut	14	cattle	serum	15-17.05.23	1606	0	1575	40°47′01″N	43°57′15″E	642.9	1.76	76.76	5.02	15.75	248.0625	25.2004	0.083198624
Shirak	Akhuryan	Karnut	14	cattle	serum	15-17.05.23	1607	0	1575	40°47′01″N	43°57′15″E	642.9	1.76	76.76	5.02	15.75	248.0625	25.2004	0.083198624
Shirak	Akhuryan	Karnut	14	cattle	serum	15-17.05.23	1608	0	1575	40°47′01″N	43°57′15″E	642.9	1.76	76.76	5.02	15.75	248.0625	25.2004	0.083198624
Shirak	Akhuryan	Karnut	14	cattle	serum	15-17.05.23	1609	0	1575	40°47′01″N	43°57′15″E	642.9	1.76	76.76	5.02	15.75	248.0625	25.2004	0.083198624
Lori	Spitak	Katnajur	43	cattle	serum	18.04.22	231	0	1698	40°49'30"N	44°08'29"E	457.15	1.25	68.48	7.17	16.98	288.3204	51.4089	0.122562903
Lori	Spitak	Katnajur	43	cattle	serum	18.04.22	232	0	1698	40°49'30"N	44°08'29"E	457.15	1.25	68.48	7.17	16.98	288.3204	51.4089	0.122562903
Lori	Spitak	Katnajur	43	cattle	serum	18.04.22	233	0	1698	40°49'30"N	44°08'29"E	457.15	1.25	68.48	7.17	16.98	288.3204	51.4089	0.122562903
Lori	Spitak	Katnajur	43	cattle	serum	18.04.22	234	0	1698	40°49'30"N	44°08'29"E	457.15	1.25	68.48	7.17	16.98	288.3204	51.4089	0.122562903
Lori	Spitak	Katnajur	43	cattle	serum	18.04.22	235	0	1698	40°49'30"N	44°08'29"E	457.15	1.25	68.48	7.17	16.98	288.3204	51.4089	0.122562903
Lori	Spitak	Katnajur	43	cattle	serum	18.04.22	236	0	1698	40°49'30"N	44°08'29"E	457.15	1.25	68.48	7.17	16.98	288.3204	51.4089	0.122562903
Lori	Spitak	Katnajur	43	cattle	serum	18.04.22	237	0	1698	40°49'30"N	44°08'29"E	457.15	1.25	68.48	7.17	16.98	288.3204	51.4089	0.122562903
Lori	Spitak	Katnajur	43	cattle	serum	18.04.22	238	0	1698	40°49'30"N	44°08'29"E	457.15	1.25	68.48	7.17	16.98	288.3204	51.4089	0.122562903
Lori	Spitak	Katnajur	43	cattle	serum	18.04.22	239	0	1698	40°49'30"N	44°08'29"E	457.15	1.25	68.48	7.17	16.98	288.3204	51.4089	0.122562903
Lori	Spitak	Katnajur	43	cattle	serum	18.04.22	240	0	1698	40°49'30"N	44°08'29"E	457.15	1.25	68.48	7.17	16.98	288.3204	51.4089	0.122562903
Lori	Spitak	Katnajur	43	cattle	serum	18.04.22	241	0	1698	40°49'30"N	44°08'29"E	457.15	1.25	68.48	7.17	16.98	288.3204	51.4089	0.122562903
Lori	Spitak	Katnajur	43	cattle	serum	18.04.22	242	0	1698	40°49'30"N	44°08'29"E	457.15	1.25	68.48	7.17	16.98	288.3204	51.4089	0.122562903
Lori	Spitak	Katnajur	43	cattle	serum	18.04.22	243	0	1698	40°49'30"N	44°08'29"E	457.15	1.25	68.48	7.17	16.98	288.3204	51.4089	0.122562903
Lori	Spitak	Katnajur	43	cattle	serum	18.04.22	244	0	1698	40°49'30"N	44°08'29"E	457.15	1.25	68.48	7.17	16.98	288.3204	51.4089	0.122562903
Lori	Spitak	Katnajur	43	cattle	serum	18.04.22	245	0	1698	40°49'30"N	44°08'29"E	457.15	1.25	68.48	7.17	16.98	288.3204	51.4089	0.122562903
Lori	Spitak	Katnajur	43	cattle	serum	18.04.22	246	0	1698	40°49'30"N	44°08'29"E	457.15	1.25	68.48	7.17	16.98	288.3204	51.4089	0.122562903
Lori	Spitak	Katnajur	43	cattle	serum	18.04.22	247	0	1698	40°49'30"N	44°08'29"E	457.15	1.25	68.48	7.17	16.98	288.3204	51.4089	0.122562903
Lori	Spitak	Katnajur	43	cattle	serum	18.04.22	248	0	1698	40°49'30"N	44°08'29"E	457.15	1.25	68.48	7.17	16.98	288.3204	51.4089	0.122562903
Lori	Spitak	Katnajur	43	cattle	serum	18.04.22	249	0	1698	40°49'30"N	44°08'29"E	457.15	1.25	68.48	7.17	16.98	288.3204	51.4089	0.122562903
Lori	Spitak	Katnajur	43	cattle	serum	18.04.22	250	0	1698	40°49'30"N	44°08'29"E	457.15	1.25	68.48	7.17	16.98	288.3204	51.4089	0.122562903
Lori	Spitak	Katnajur	43	cattle	serum	18.04.22	251	0	1698	40°49'30"N	44°08'29"E	457.15	1.25	68.48	7.17	16.98	288.3204	51.4089	0.122562903
Lori	Spitak	Katnajur	43	cattle	serum	18.04.22	252	0	1698	40°49'30"N	44°08'29"E	457.15	1.25	68.48	7.17	16.98	288.3204	51.4089	0.122562903
Lori	Spitak	Katnajur	43	cattle	serum	18.04.22	253	0	1698	40°49'30"N	44°08'29"E	457.15	1.25	68.48	7.17	16.98	288.3204	51.4089	0.122562903
Lori	Spitak	Katnajur	43	cattle	serum	18.04.22	254	0	1698	40°49'30"N	44°08'29"E	457.15	1.25	68.48	7.17	16.98	288.3204	51.4089	0.122562903
Lori	Spitak	Katnajur	43	cattle	serum	18.04.22	255	0	1698	40°49'30"N	44°08'29"E	457.15	1.25	68.48	7.17	16.98	288.3204	51.4089	0.122562903
Lori	Spitak	Katnajur	43	cattle	serum	18.04.22	256	0	1698	40°49'30"N	44°08'29"E	457.15	1.25	68.48	7.17	16.98	288.3204	51.4089	0.122562903
Lori	Spitak	Katnajur	43	cattle	serum	18.04.22	257	0	1698	40°49'30"N	44°08'29"E	457.15	1.25	68.48	7.17	16.98	288.3204	51.4089	0.122562903
Lori	Spitak	Katnajur	43	cattle	serum	18.04.22	258	0	1698	40°49'30"N	44°08'29"E	457.15	1.25	68.48	7.17	16.98	288.3204	51.4089	0.122562903
Lori	Spitak	Katnajur	43	cattle	serum	18.04.22	259	0	1698	40°49'30"N	44°08'29"E	457.15	1.25	68.48	7.17	16.98	288.3204	51.4089	0.122562903
Lori	Spitak	Katnajur	43	cattle	serum	18.04.22	260	0	1698	40°49'30"N	44°08'29"E	457.15	1.25	68.48	7.17	16.98	288.3204	51.4089	0.122562903
Lori	Spitak	Katnajur	43	cattle	serum	18.04.22	261	0	1698	40°49'30"N	44°08'29"E	457.15	1.25	68.48	7.17	16.98	288.3204	51.4089	0.122562903
Lori	Spitak	Katnajur	43	cattle	serum	18.04.22	262	0	1698	40°49'30"N	44°08'29"E	457.15	1.25	68.48	7.17	16.98	288.3204	51.4089	0.122562903
Lori	Spitak	Katnajur	43	cattle	serum	18.04.22	263	0	1698	40°49'30"N	44°08'29"E	457.15	1.25	68.48	7.17	16.98	288.3204	51.4089	0.122562903
Lori	Spitak	Katnajur	43	cattle	serum	18.04.22	264	0	1698	40°49'30"N	44°08'29"E	457.15	1.25	68.48	7.17	16.98	288.3204	51.4089	0.122562903
Lori	Spitak	Katnajur	43	cattle	serum	18.04.22	265	0	1698	40°49'30"N	44°08'29"E	457.15	1.25	68.48	7.17	16.98	288.3204	51.4089	0.122562903
Lori	Spitak	Katnajur	43	cattle	serum	18.04.22	266	0	1698	40°49'30"N	44°08'29"E	457.15	1.25	68.48	7.17	16.98	288.3204	51.4089	0.122562903
Lori	Spitak	Katnajur	43	cattle	serum	18.04.22	267	0	1698	40°49'30"N	44°08'29"E	457.15	1.25	68.48	7.17	16.98	288.3204	51.4089	0.122562903
Lori	Spitak	Katnajur	43	cattle	serum	18.04.22	268	0	1698	40°49'30"N	44°08'29"E	457.15	1.25	68.48	7.17	16.98	288.3204	51.4089	0.122562903
Lori	Spitak	Katnajur	43	cattle	serum	18.04.22	269	0	1698	40°49'30"N	44°08'29"E	457.15	1.25	68.48	7.17	16.98	288.3204	51.4089	0.122562903
Lori	Spitak	Katnajur	43	cattle	serum	18.04.22	270	0	1698	40°49'30"N	44°08'29"E	457.15	1.25	68.48	7.17	16.98	288.3204	51.4089	0.122562903
Lori	Spitak	Katnajur	43	cattle	serum	18.04.22	271	0	1698	40°49'30"N	44°08'29"E	457.15	1.25	68.48	7.17	16.98	288.3204	51.4089	0.122562903
Lori	Spitak	Katnajur	43	cattle	serum	18.04.22	272	0	1698	40°49'30"N	44°08'29"E	457.15	1.25	68.48	7.17	16.98	288.3204	51.4089	0.122562903
Lori	Spitak	Katnajur	43	cattle	serum	18.04.22	273	0	1698	40°49'30"N	44°08'29"E	457.15	1.25	68.48	7.17	16.98	288.3204	51.4089	0.122562903
Lori	Spitak	Katnajur	43	cattle	serum	18.04.22	274	0	1698	40°49'30"N	44°08'29"E	457.15	1.25	68.48	7.17	16.98	288.3204	51.4089	0.122562903
Lori	Spitak	Katnajur	43	cattle	serum	18.04.22	275	0	1698	40°49'30"N	44°08'29"E	457.15	1.25	68.48	7.17	16.98	288.3204	51.4089	0.122562903
Lori	Spitak	Katnajur	43	cattle	serum	18.04.22	276	0	1698	40°49'30"N	44°08'29"E	457.15	1.25	68.48	7.17	16.98	288.3204	51.4089	0.122562903
Lori	Spitak	Katnajur	43	cattle	serum	18.04.22	277	0	1698	40°49'30"N	44°08'29"E	457.15	1.25	68.48	7.17	16.98	288.3204	51.4089	0.122562903
Lori	Spitak	Katnajur	43	cattle	serum	18.04.22	278	0	1698	40°49'30"N	44°08'29"E	457.15	1.25	68.48	7.17	16.98	288.3204	51.4089	0.122562903
Lori	Spitak	Katnajur	43	cattle	serum	18.04.22	279	0	1698	40°49'30"N	44°08'29"E	457.15	1.25	68.48	7.17	16.98	288.3204	51.4089	0.122562903
Lori	Spitak	Katnajur	43	cattle	serum	18.04.22	280	0	1698	40°49'30"N	44°08'29"E	457.15	1.25	68.48	7.17	16.98	288.3204	51.4089	0.122562903
Lori	Spitak	Katnajur	43	cattle	serum	18.04.22	281	0	1698	40°49'30"N	44°08'29"E	457.15	1.25	68.48	7.17	16.98	288.3204	51.4089	0.122562903
Lori	Spitak	Katnajur	43	cattle	serum	18.04.22	282	0	1698	40°49'30"N	44°08'29"E	457.15	1.25	68.48	7.17	16.98	288.3204	51.4089	0.122562903
Lori	Spitak	Katnajur	43	cattle	serum	18.04.22	283	0	1698	40°49'30"N	44°08'29"E	457.15	1.25	68.48	7.17	16.98	288.3204	51.4089	0.122562903
Lori	Spitak	Katnajur	43	cattle	serum	18.04.22	284	0	1698	40°49'30"N	44°08'29"E	457.15	1.25	68.48	7.17	16.98	288.3204	51.4089	0.122562903
Lori	Spitak	Katnajur	43	cattle	serum	18.04.22	285	0	1698	40°49'30"N	44°08'29"E	457.15	1.25	68.48	7.17	16.98	288.3204	51.4089	0.122562903
Lori	Spitak	Katnajur	43	cattle	serum	18.04.22	286	0	1698	40°49'30"N	44°08'29"E	457.15	1.25	68.48	7.17	16.98	288.3204	51.4089	0.122562903
Lori	Spitak	Katnajur	43	cattle	serum	18.04.22	287	0	1698	40°49'30"N	44°08'29"E	457.15	1.25	68.48	7.17	16.98	288.3204	51.4089	0.122562903
Lori	Spitak	Katnajur	43	cattle	serum	18.04.22	288	0	1698	40°49'30"N	44°08'29"E	457.15	1.25	68.48	7.17	16.98	288.3204	51.4089	0.122562903
Lori	Spitak	Katnajur	43	cattle	serum	18.04.22	289	0	1698	40°49'30"N	44°08'29"E	457.15	1.25	68.48	7.17	16.98	288.3204	51.4089	0.122562903
Lori	Spitak	Katnajur	43	cattle	serum	18.04.22	290	0	1698	40°49'30"N	44°08'29"E	457.15	1.25	68.48	7.17	16.98	288.3204	51.4089	0.122562903
Lori	Spitak	Katnajur	43	cattle	serum	18.04.22	291	0	1698	40°49'30"N	44°08'29"E	457.15	1.25	68.48	7.17	16.98	288.3204	51.4089	0.122562903
Lori	Spitak	Katnajur	43	cattle	serum	18.04.22	292	0	1698	40°49'30"N	44°08'29"E	457.15	1.25	68.48	7.17	16.98	288.3204	51.4089	0.122562903
Lori	Spitak	Katnajur	43	cattle	serum	18.04.22	293	0	1698	40°49'30"N	44°08'29"E	457.15	1.25	68.48	7.17	16.98	288.3204	51.4089	0.122562903
Lori	Spitak	Katnajur	43	cattle	serum	18.04.22	294	0	1698	40°49'30"N	44°08'29"E	457.15	1.25	68.48	7.17	16.98	288.3204	51.4089	0.122562903
Lori	Spitak	Katnajur	43	cattle	serum	18.04.22	295	0	1698	40°49'30"N	44°08'29"E	457.15	1.25	68.48	7.17	16.98	288.3204	51.4089	0.122562903
Lori	Spitak	Katnajur	43	cattle	serum	18.04.22	296	0	1698	40°49'30"N	44°08'29"E	457.15	1.25	68.48	7.17	16.98	288.3204	51.4089	0.122562903
Lori	Spitak	Katnajur	43	cattle	serum	18.04.22	297	0	1698	40°49'30"N	44°08'29"E	457.15	1.25	68.48	7.17	16.98	288.3204	51.4089	0.122562903
Lori	Spitak	Katnajur	43	cattle	serum	18.04.22	298	0	1698	40°49'30"N	44°08'29"E	457.15	1.25	68.48	7.17	16.98	288.3204	51.4089	0.122562903
Lori	Spitak	Katnajur	43	cattle	serum	18.04.22	299	0	1698	40°49'30"N	44°08'29"E	457.15	1.25	68.48	7.17	16.98	288.3204	51.4089	0.122562903
Lori	Spitak	Katnajur	43	cattle	serum	18.04.22	300	0	1698	40°49'30"N	44°08'29"E	457.15	1.25	68.48	7.17	16.98	288.3204	51.4089	0.122562903
Lori	Spitak	Katnajur	43	cattle	serum	18.04.22	301	0	1698	40°49'30"N	44°08'29"E	457.15	1.25	68.48	7.17	16.98	288.3204	51.4089	0.122562903
Lori	Spitak	Katnajur	43	cattle	serum	18.04.22	302	0	1698	40°49'30"N	44°08'29"E	457.15	1.25	68.48	7.17	16.98	288.3204	51.4089	0.122562903
Lori	Spitak	Katnajur	43	cattle	serum	18.04.22	303	0	1698	40°49'30"N	44°08'29"E	457.15	1.25	68.48	7.17	16.98	288.3204	51.4089	0.122562903
Lori	Spitak	Katnajur	43	cattle	serum	18.04.22	304	0	1698	40°49'30"N	44°08'29"E	457.15	1.25	68.48	7.17	16.98	288.3204	51.4089	0.122562903
Lori	Spitak	Katnajur	43	cattle	serum	18.04.22	305	0	1698	40°49'30"N	44°08'29"E	457.15	1.25	68.48	7.17	16.98	288.3204	51.4089	0.122562903
Lori	Spitak	Katnajur	43	cattle	serum	18.04.22	306	0	1698	40°49'30"N	44°08'29"E	457.15	1.25	68.48	7.17	16.98	288.3204	51.4089	0.122562903
Lori	Spitak	Katnajur	43	cattle	serum	18.04.22	307	0	1698	40°49'30"N	44°08'29"E	457.15	1.25	68.48	7.17	16.98	288.3204	51.4089	0.122562903
Lori	Spitak	Katnajur	43	cattle	serum	18.04.22	308	0	1698	40°49'30"N	44°08'29"E	457.15	1.25	68.48	7.17	16.98	288.3204	51.4089	0.122562903
Lori	Spitak	Katnajur	43	cattle	serum	18.04.22	309	0	1698	40°49'30"N	44°08'29"E	457.15	1.25	68.48	7.17	16.98	288.3204	51.4089	0.122562903
Lori	Spitak	Katnajur	43	cattle	serum	18.04.22	310	0	1698	40°49'30"N	44°08'29"E	457.15	1.25	68.48	7.17	16.98	288.3204	51.4089	0.122562903
Lori	Spitak	Katnajur	43	cattle	serum	18.04.22	311	0	1698	40°49'30"N	44°08'29"E	457.15	1.25	68.48	7.17	16.98	288.3204	51.4089	0.122562903
Lori	Spitak	Katnajur	43	cattle	serum	18.04.22	312	0	1698	40°49'30"N	44°08'29"E	457.15	1.25	68.48	7.17	16.98	288.3204	51.4089	0.122562903
Lori	Spitak	Katnajur	43	cattle	serum	18.04.22	313	0	1698	40°49'30"N	44°08'29"E	457.15	1.25	68.48	7.17	16.98	288.3204	51.4089	0.122562903
Lori	Spitak	Katnajur	43	cattle	serum	18.04.22	314	0	1698	40°49'30"N	44°08'29"E	457.15	1.25	68.48	7.17	16.98	288.3204	51.4089	0.122562903
Lori	Spitak	Katnajur	43	cattle	serum	18.04.22	315	0	1698	40°49'30"N	44°08'29"E	457.15	1.25	68.48	7.17	16.98	288.3204	51.4089	0.122562903
Lori	Spitak	Katnajur	43	cattle	serum	18.04.22	316	0	1698	40°49'30"N	44°08'29"E	457.15	1.25	68.48	7.17	16.98	288.3204	51.4089	0.122562903
Lori	Spitak	Katnajur	43	cattle	serum	18.04.22	317	0	1698	40°49'30"N	44°08'29"E	457.15	1.25	68.48	7.17	16.98	288.3204	51.4089	0.122562903
Lori	Spitak	Katnajur	43	cattle	serum	18.04.22	318	0	1698	40°49'30"N	44°08'29"E	457.15	1.25	68.48	7.17	16.98	288.3204	51.4089	0.122562903
Lori	Spitak	Katnajur	43	cattle	serum	18.04.22	319	0	1698	40°49'30"N	44°08'29"E	457.15	1.25	68.48	7.17	16.98	288.3204	51.4089	0.122562903
Lori	Spitak	Katnajur	43	cattle	serum	18.04.22	320	0	1698	40°49'30"N	44°08'29"E	457.15	1.25	68.48	7.17	16.98	288.3204	51.4089	0.122562903
Lori	Spitak	Katnajur	43	cattle	serum	18.04.22	321	0	1698	40°49'30"N	44°08'29"E	457.15	1.25	68.48	7.17	16.98	288.3204	51.4089	0.122562903
Lori	Spitak	Katnajur	43	cattle	serum	18.04.22	322	0	1698	40°49'30"N	44°08'29"E	457.15	1.25	68.48	7.17	16.98	288.3204	51.4089	0.122562903
Lori	Spitak	Katnajur	43	cattle	serum	18.04.22	323	0	1698	40°49'30"N	44°08'29"E	457.15	1.25	68.48	7.17	16.98	288.3204	51.4089	0.122562903
Lori	Spitak	Katnajur	43	cattle	serum	18.04.22	324	0	1698	40°49'30"N	44°08'29"E	457.15	1.25	68.48	7.17	16.98	288.3204	51.4089	0.122562903
Lori	Spitak	Katnajur	43	cattle	serum	18.04.22	325	0	1698	40°49'30"N	44°08'29"E	457.15	1.25	68.48	7.17	16.98	288.3204	51.4089	0.122562903
Lori	Spitak	Katnajur	43	cattle	serum	18.04.22	326	0	1698	40°49'30"N	44°08'29"E	457.15	1.25	68.48	7.17	16.98	288.3204	51.4089	0.122562903
Lori	Spitak	Katnajur	43	cattle	serum	18.04.22	327	0	1698	40°49'30"N	44°08'29"E	457.15	1.25	68.48	7.17	16.98	288.3204	51.4089	0.122562903
Lori	Spitak	Katnajur	43	cattle	serum	18.04.22	328	0	1698	40°49'30"N	44°08'29"E	457.15	1.25	68.48	7.17	16.98	288.3204	51.4089	0.122562903
Lori	Spitak	Katnajur	43	cattle	serum	18.04.22	329	0	1698	40°49'30"N	44°08'29"E	457.15	1.25	68.48	7.17	16.98	288.3204	51.4089	0.122562903
Lori	Spitak	Katnajur	43	cattle	serum	18.04.22	330	0	1698	40°49'30"N	44°08'29"E	457.15	1.25	68.48	7.17	16.98	288.3204	51.4089	0.122562903
Lori	Spitak	Katnajur	43	cattle	serum	18.04.22	331	0	1698	40°49'30"N	44°08'29"E	457.15	1.25	68.48	7.17	16.98	288.3204	51.4089	0.122562903
Lori	Spitak	Katnajur	43	cattle	serum	18.04.22	332	0	1698	40°49'30"N	44°08'29"E	457.15	1.25	68.48	7.17	16.98	288.3204	51.4089	0.122562903
Lori	Spitak	Katnajur	43	cattle	serum	18.04.22	333	0	1698	40°49'30"N	44°08'29"E	457.15	1.25	68.48	7.17	16.98	288.3204	51.4089	0.122562903
Lori	Spitak	Katnajur	43	cattle	serum	18.04.22	334	0	1698	40°49'30"N	44°08'29"E	457.15	1.25	68.48	7.17	16.98	288.3204	51.4089	0.122562903
Lori	Spitak	Katnajur	43	cattle	serum	18.04.22	335	0	1698	40°49'30"N	44°08'29"E	457.15	1.25	68.48	7.17	16.98	288.3204	51.4089	0.122562903
Lori	Spitak	Katnajur	43	cattle	serum	18.04.22	336	0	1698	40°49'30"N	44°08'29"E	457.15	1.25	68.48	7.17	16.98	288.3204	51.4089	0.122562903
Lori	Spitak	Katnajur	43	cattle	serum	18.04.22	337	0	1698	40°49'30"N	44°08'29"E	457.15	1.25	68.48	7.17	16.98	288.3204	51.4089	0.122562903
Lori	Spitak	Katnajur	43	cattle	serum	18.04.22	338	0	1698	40°49'30"N	44°08'29"E	457.15	1.25	68.48	7.17	16.98	288.3204	51.4089	0.122562903
Lori	Spitak	Katnajur	43	cattle	serum	18.04.22	339	0	1698	40°49'30"N	44°08'29"E	457.15	1.25	68.48	7.17	16.98	288.3204	51.4089	0.122562903
Lori	Spitak	Katnajur	43	cattle	serum	18.04.22	340	0	1698	40°49'30"N	44°08'29"E	457.15	1.25	68.48	7.17	16.98	288.3204	51.4089	0.122562903
Lori	Spitak	Katnajur	43	cattle	serum	18.04.22	341	0	1698	40°49'30"N	44°08'29"E	457.15	1.25	68.48	7.17	16.98	288.3204	51.4089	0.122562903
Lori	Spitak	Katnajur	43	cattle	serum	18.04.22	342	0	1698	40°49'30"N	44°08'29"E	457.15	1.25	68.48	7.17	16.98	288.3204	51.4089	0.122562903
Lori	Spitak	Katnajur	43	cattle	serum	18.04.22	343	0	1698	40°49'30"N	44°08'29"E	457.15	1.25	68.48	7.17	16.98	288.3204	51.4089	0.122562903
Lori	Spitak	Katnajur	43	cattle	serum	18.04.22	344	0	1698	40°49'30"N	44°08'29"E	457.15	1.25	68.48	7.17	16.98	288.3204	51.4089	0.122562903
Lori	Spitak	Katnajur	43	cattle	serum	18.04.22	345	0	1698	40°49'30"N	44°08'29"E	457.15	1.25	68.48	7.17	16.98	288.3204	51.4089	0.122562903
Lori	Spitak	Katnajur	43	cattle	serum	18.04.22	346	0	1698	40°49'30"N	44°08'29"E	457.15	1.25	68.48	7.17	16.98	288.3204	51.4089	0.122562903
Lori	Spitak	Katnajur	43	cattle	serum	18.04.22	347	0	1698	40°49'30"N	44°08'29"E	457.15	1.25	68.48	7.17	16.98	288.3204	51.4089	0.122562903
Lori	Spitak	Katnajur	43	cattle	serum	18.04.22	348	0	1698	40°49'30"N	44°08'29"E	457.15	1.25	68.48	7.17	16.98	288.3204	51.4089	0.122562903
Lori	Spitak	Katnajur	43	cattle	serum	18.04.22	349	0	1698	40°49'30"N	44°08'29"E	457.15	1.25	68.48	7.17	16.98	288.3204	51.4089	0.122562903
Lori	Spitak	Katnajur	43	cattle	serum	18.04.22	350	0	1698	40°49'30"N	44°08'29"E	457.15	1.25	68.48	7.17	16.98	288.3204	51.4089	0.122562903
Lori	Spitak	Katnajur	43	cattle	serum	18.04.22	351	0	1698	40°49'30"N	44°08'29"E	457.15	1.25	68.48	7.17	16.98	288.3204	51.4089	0.122562903
Lori	Spitak	Katnajur	43	cattle	serum	18.04.22	352	0	1698	40°49'30"N	44°08'29"E	457.15	1.25	68.48	7.17	16.98	288.3204	51.4089	0.122562903
Lori	Spitak	Katnajur	43	cattle	serum	18.04.22	353	0	1698	40°49'30"N	44°08'29"E	457.15	1.25	68.48	7.17	16.98	288.3204	51.4089	0.122562903
Lori	Spitak	Katnajur	43	cattle	serum	18.04.22	354	0	1698	40°49'30"N	44°08'29"E	457.15	1.25	68.48	7.17	16.98	288.3204	51.4089	0.122562903
Lori	Spitak	Katnajur	43	cattle	serum	18.04.22	355	0	1698	40°49'30"N	44°08'29"E	457.15	1.25	68.48	7.17	16.98	288.3204	51.4089	0.122562903
Lori	Spitak	Katnajur	43	cattle	serum	18.04.22	356	0	1698	40°49'30"N	44°08'29"E	457.15	1.25	68.48	7.17	16.98	288.3204	51.4089	0.122562903
Lori	Spitak	Katnajur	43	cattle	serum	18.04.22	357	0	1698	40°49'30"N	44°08'29"E	457.15	1.25	68.48	7.17	16.98	288.3204	51.4089	0.122562903
Lori	Spitak	Katnajur	43	cattle	serum	18.04.22	358	0	1698	40°49'30"N	44°08'29"E	457.15	1.25	68.48	7.17	16.98	288.3204	51.4089	0.122562903
Lori	Spitak	Katnajur	43	cattle	serum	18.04.22	359	0	1698	40°49'30"N	44°08'29"E	457.15	1.25	68.48	7.17	16.98	288.3204	51.4089	0.122562903
Lori	Spitak	Katnajur	43	cattle	serum	18.04.22	360	0	1698	40°49'30"N	44°08'29"E	457.15	1.25	68.48	7.17	16.98	288.3204	51.4089	0.122562903
Lori	Spitak	Katnajur	43	cattle	serum	18.04.22	361	0	1698	40°49'30"N	44°08'29"E	457.15	1.25	68.48	7.17	16.98	288.3204	51.4089	0.122562903
Lori	Spitak	Katnajur	43	cattle	serum	18.04.22	362	0	1698	40°49'30"N	44°08'29"E	457.15	1.25	68.48	7.17	16.98	288.3204	51.4089	0.122562903
Lori	Spitak	Katnajur	43	cattle	serum	18.04.22	363	0	1698	40°49'30"N	44°08'29"E	457.15	1.25	68.48	7.17	16.98	288.3204	51.4089	0.122562903
Lori	Spitak	Katnajur	43	cattle	serum	18.04.22	364	0	1698	40°49'30"N	44°08'29"E	457.15	1.25	68.48	7.17	16.98	288.3204	51.4089	0.122562903
Lori	Spitak	Katnajur	43	cattle	serum	18.04.22	365	0	1698	40°49'30"N	44°08'29"E	457.15	1.25	68.48	7.17	16.98	288.3204	51.4089	0.122562903
Lori	Spitak	Katnajur	43	cattle	serum	18.04.22	366	0	1698	40°49'30"N	44°08'29"E	457.15	1.25	68.48	7.17	16.98	288.3204	51.4089	0.122562903
Lori	Spitak	Katnajur	43	cattle	serum	18.04.22	367	0	1698	40°49'30"N	44°08'29"E	457.15	1.25	68.48	7.17	16.98	288.3204	51.4089	0.122562903
Lori	Spitak	Katnajur	43	cattle	serum	18.04.22	368	0	1698	40°49'30"N	44°08'29"E	457.15	1.25	68.48	7.17	16.98	288.3204	51.4089	0.122562903
Lori	Spitak	Katnajur	43	cattle	serum	18.04.22	369	0	1698	40°49'30"N	44°08'29"E	457.15	1.25	68.48	7.17	16.98	288.3204	51.4089	0.122562903
Lori	Spitak	Katnajur	43	cattle	serum	18.04.22	370	0	1698	40°49'30"N	44°08'29"E	457.15	1.25	68.48	7.17	16.98	288.3204	51.4089	0.122562903
Lori	Spitak	Katnajur	43	cattle	serum	18.04.22	371	0	1698	40°49'30"N	44°08'29"E	457.15	1.25	68.48	7.17	16.98	288.3204	51.4089	0.122562903
Lori	Spitak	Katnajur	43	cattle	serum	18.04.22	372	0	1698	40°49'30"N	44°08'29"E	457.15	1.25	68.48	7.17	16.98	288.3204	51.4089	0.122562903
Lori	Spitak	Katnajur	43	cattle	serum	18.04.22	373	0	1698	40°49'30"N	44°08'29"E	457.15	1.25	68.48	7.17	16.98	288.3204	51.4089	0.122562903
Lori	Spitak	Katnajur	43	cattle	serum	18.04.22	374	0	1698	40°49'30"N	44°08'29"E	457.15	1.25	68.48	7.17	16.98	288.3204	51.4089	0.122562903
Lori	Spitak	Katnajur	43	cattle	serum	18.04.22	375	0	1698	40°49'30"N	44°08'29"E	457.15	1.25	68.48	7.17	16.98	288.3204	51.4089	0.122562903
Lori	Spitak	Katnajur	43	cattle	serum	18.04.22	376	0	1698	40°49'30"N	44°08'29"E	457.15	1.25	68.48	7.17	16.98	288.3204	51.4089	0.122562903
Lori	Spitak	Katnajur	43	cattle	serum	18.04.22	377	0	1698	40°49'30"N	44°08'29"E	457.15	1.25	68.48	7.17	16.98	288.3204	51.4089	0.122562903
Lori	Spitak	Katnajur	43	cattle	serum	18.04.22	378	0	1698	40°49'30"N	44°08'29"E	457.15	1.25	68.48	7.17	16.98	288.3204	51.4089	0.122562903
Lori	Spitak	Katnajur	43	cattle	serum	18.04.22	379	0	1698	40°49'30"N	44°08'29"E	457.15	1.25	68.48	7.17	16.98	288.3204	51.4089	0.122562903
Lori	Spitak	Katnajur	43	cattle	serum	18.04.22	380	1	1698	40°49'30"N	44°08'29"E	457.15	1.25	68.48	7.17	16.98	288.3204	51.4089	0.122562903
Lori	Spitak	Katnajur	43	cattle	serum	18.04.22	381	1	1698	40°49'30"N	44°08'29"E	457.15	1.25	68.48	7.17	16.98	288.3204	51.4089	0.122562903
Lori	Spitak	Katnajur	43	cattle	serum	18.04.22	382	1	1698	40°49'30"N	44°08'29"E	457.15	1.25	68.48	7.17	16.98	288.3204	51.4089	0.122562903
Lori	Spitak	Katnajur	43	cattle	serum	18.04.22	383	1	1698	40°49'30"N	44°08'29"E	457.15	1.25	68.48	7.17	16.98	288.3204	51.4089	0.122562903
Lori	Spitak	Katnajur	43	cattle	serum	18.04.22	384	1	1698	40°49'30"N	44°08'29"E	457.15	1.25	68.48	7.17	16.98	288.3204	51.4089	0.122562903
Lori	Spitak	Katnajur	43	cattle	serum	18.04.22	385	1	1698	40°49'30"N	44°08'29"E	457.15	1.25	68.48	7.17	16.98	288.3204	51.4089	0.122562903
Lori	Spitak	Katnajur	43	cattle	serum	18.04.22	386	1	1698	40°49'30"N	44°08'29"E	457.15	1.25	68.48	7.17	16.98	288.3204	51.4089	0.122562903
Lori	Spitak	Katnajur	43	cattle	serum	18.04.22	387	1	1698	40°49'30"N	44°08'29"E	457.15	1.25	68.48	7.17	16.98	288.3204	51.4089	0.122562903
Lori	Spitak	Katnajur	43	cattle	serum	18.04.22	388	1	1698	40°49'30"N	44°08'29"E	457.15	1.25	68.48	7.17	16.98	288.3204	51.4089	0.122562903
Lori	Spitak	Katnajur	43	cattle	serum	18.04.22	389	1	1698	40°49'30"N	44°08'29"E	457.15	1.25	68.48	7.17	16.98	288.3204	51.4089	0.122562903
Lori	Spitak	Katnajur	43	cattle	serum	18.04.22	390	1	1698	40°49'30"N	44°08'29"E	457.15	1.25	68.48	7.17	16.98	288.3204	51.4089	0.122562903
Lori	Spitak	Katnajur	43	cattle	serum	18.04.22	391	1	1698	40°49'30"N	44°08'29"E	457.15	1.25	68.48	7.17	16.98	288.3204	51.4089	0.122562903
Lori	Spitak	Katnajur	43	cattle	serum	18.04.22	392	1	1698	40°49'30"N	44°08'29"E	457.15	1.25	68.48	7.17	16.98	288.3204	51.4089	0.122562903
Lori	Spitak	Katnajur	43	cattle	serum	18.04.22	393	1	1698	40°49'30"N	44°08'29"E	457.15	1.25	68.48	7.17	16.98	288.3204	51.4089	0.122562903
Lori	Spitak	Katnajur	43	cattle	serum	18.04.22	394	1	1698	40°49'30"N	44°08'29"E	457.15	1.25	68.48	7.17	16.98	288.3204	51.4089	0.122562903
Lori	Spitak	Katnajur	43	cattle	serum	18.04.22	395	1	1698	40°49'30"N	44°08'29"E	457.15	1.25	68.48	7.17	16.98	288.3204	51.4089	0.122562903
Lori	Spitak	Katnajur	43	cattle	serum	18.04.22	396	1	1698	40°49'30"N	44°08'29"E	457.15	1.25	68.48	7.17	16.98	288.3204	51.4089	0.122562903
Lori	Spitak	Katnajur	43	cattle	serum	18.04.22	397	1	1698	40°49'30"N	44°08'29"E	457.15	1.25	68.48	7.17	16.98	288.3204	51.4089	0.122562903
Lori	Spitak	Katnajur	43	cattle	serum	18.04.22	398	1	1698	40°49'30"N	44°08'29"E	457.15	1.25	68.48	7.17	16.98	288.3204	51.4089	0.122562903
Lori	Spitak	Katnajur	43	cattle	serum	18.04.22	399	1	1698	40°49'30"N	44°08'29"E	457.15	1.25	68.48	7.17	16.98	288.3204	51.4089	0.122562903
Shirak	Akhuryan	Keti	15	cattle	serum	10.10.22	752	0	1732	40°52'29"N	43°50'47"E	556.66	1.52	75.31	3.99	17.32	299.9824	15.9201	0.100211269
Shirak	Akhuryan	Keti	15	cattle	serum	10.10.22	753	0	1732	40°52'29"N	43°50'47"E	556.66	1.52	75.31	3.99	17.32	299.9824	15.9201	0.100211269
Shirak	Akhuryan	Keti	15	cattle	serum	10.10.22	754	0	1732	40°52'29"N	43°50'47"E	556.66	1.52	75.31	3.99	17.32	299.9824	15.9201	0.100211269
Shirak	Akhuryan	Keti	15	cattle	serum	10.10.22	755	0	1732	40°52'29"N	43°50'47"E	556.66	1.52	75.31	3.99	17.32	299.9824	15.9201	0.100211269
Shirak	Akhuryan	Keti	15	cattle	serum	10.10.22	756	0	1732	40°52'29"N	43°50'47"E	556.66	1.52	75.31	3.99	17.32	299.9824	15.9201	0.100211269
Shirak	Akhuryan	Keti	15	cattle	serum	10.10.22	757	0	1732	40°52'29"N	43°50'47"E	556.66	1.52	75.31	3.99	17.32	299.9824	15.9201	0.100211269
Shirak	Akhuryan	Keti	15	cattle	serum	10.10.22	758	0	1732	40°52'29"N	43°50'47"E	556.66	1.52	75.31	3.99	17.32	299.9824	15.9201	0.100211269
Shirak	Akhuryan	Keti	15	cattle	serum	10.10.22	759	0	1732	40°52'29"N	43°50'47"E	556.66	1.52	75.31	3.99	17.32	299.9824	15.9201	0.100211269
Shirak	Akhuryan	Keti	15	cattle	serum	10.10.22	760	0	1732	40°52'29"N	43°50'47"E	556.66	1.52	75.31	3.99	17.32	299.9824	15.9201	0.100211269
Shirak	Akhuryan	Keti	15	cattle	serum	10.10.22	761	0	1732	40°52'29"N	43°50'47"E	556.66	1.52	75.31	3.99	17.32	299.9824	15.9201	0.100211269
Shirak	Akhuryan	Keti	15	cattle	serum	10.10.22	762	0	1732	40°52'29"N	43°50'47"E	556.66	1.52	75.31	3.99	17.32	299.9824	15.9201	0.100211269
Shirak	Akhuryan	Keti	36	cattle	serum	10.10.22	763	0	1732	40°52'29"N	43°50'47"E	556.66	1.52	75.31	3.99	17.32	299.9824	15.9201	0.100211269
Lori	Spitak	Khnkoyan	44	sheep	serum	23.11.22	1069	0	1766	40°50'23"N	44°01'12"E	556.66	1.52	75.31	3.99	17.66	311.8756	15.9201	0.105789617
Lori	Spitak	Khnkoyan	44	sheep	serum	23.11.22	1070	0	1766	40°50'23"N	44°01'12"E	556.66	1.52	75.31	3.99	17.66	311.8756	15.9201	0.105789617
Lori	Spitak	Khnkoyan	44	sheep	serum	23.11.22	1071	0	1766	40°50'23"N	44°01'12"E	556.66	1.52	75.31	3.99	17.66	311.8756	15.9201	0.105789617
Lori	Spitak	Khnkoyan	44	sheep	serum	23.11.22	1072	0	1766	40°50'23"N	44°01'12"E	556.66	1.52	75.31	3.99	17.66	311.8756	15.9201	0.105789617
Lori	Spitak	Khnkoyan	44	sheep	serum	23.11.22	1073	0	1766	40°50'23"N	44°01'12"E	556.66	1.52	75.31	3.99	17.66	311.8756	15.9201	0.105789617
Lori	Spitak	Khnkoyan	44	sheep	serum	23.11.22	1074	0	1766	40°50'23"N	44°01'12"E	556.66	1.52	75.31	3.99	17.66	311.8756	15.9201	0.105789617
Lori	Spitak	Khnkoyan	44	sheep	serum	23.11.22	1075	0	1766	40°50'23"N	44°01'12"E	556.66	1.52	75.31	3.99	17.66	311.8756	15.9201	0.105789617
Lori	Spitak	Khnkoyan	44	sheep	serum	23.11.22	1076	0	1766	40°50'23"N	44°01'12"E	556.66	1.52	75.31	3.99	17.66	311.8756	15.9201	0.105789617
Lori	Spitak	Khnkoyan	44	sheep	serum	23.11.22	1077	0	1766	40°50'23"N	44°01'12"E	556.66	1.52	75.31	3.99	17.66	311.8756	15.9201	0.105789617
Lori	Spitak	Khnkoyan	44	sheep	serum	23.11.22	1078	1	1766	40°50'23"N	44°01'12"E	556.66	1.52	75.31	3.99	17.66	311.8756	15.9201	0.105789617
Lori	Spitak	Khnkoyan	44	sheep	serum	23.11.22	1079	1	1766	40°50'23"N	44°01'12"E	556.66	1.52	75.31	3.99	17.66	311.8756	15.9201	0.105789617
Lori	Spitak	Khnkoyan	44	sheep	serum	23.11.22	1080	1	1766	40°50'23"N	44°01'12"E	556.66	1.52	75.31	3.99	17.66	311.8756	15.9201	0.105789617
Lori	Spitak	Khnkoyan	44	sheep	serum	23.11.22	1081	1	1766	40°50'23"N	44°01'12"E	556.66	1.52	75.31	3.99	17.66	311.8756	15.9201	0.105789617
Lori	Spitak	Khnkoyan	37	sheep	serum	23.11.22	1082	1	1766	40°50'23"N	44°01'12"E	556.66	1.52	75.31	3.99	17.66	311.8756	15.9201	0.105789617
Tavush	Ijevan	Kirants	66	cattle	serum	18.10.22	873	0	744	41°02'51"N	45°05'52"E	436.11	1.2	62.56	10.59	7.44	55.3536	112.1481	0.150856186
Tavush	Ijevan	Kirants	66	cattle	serum	18.10.22	874	0	744	41°02'51"N	45°05'52"E	436.11	1.2	62.56	10.59	7.44	55.3536	112.1481	0.150856186
Tavush	Ijevan	Kirants	66	cattle	serum	18.10.22	875	0	744	41°02'51"N	45°05'52"E	436.11	1.2	62.56	10.59	7.44	55.3536	112.1481	0.150856186
Tavush	Ijevan	Kirants	66	cattle	serum	18.10.22	876	0	744	41°02'51"N	45°05'52"E	436.11	1.2	62.56	10.59	7.44	55.3536	112.1481	0.150856186
Tavush	Ijevan	Kirants	66	cattle	serum	18.10.22	877	0	744	41°02'51"N	45°05'52"E	436.11	1.2	62.56	10.59	7.44	55.3536	112.1481	0.150856186
Tavush	Ijevan	Kirants	66	cattle	serum	18.10.22	878	0	744	41°02'51"N	45°05'52"E	436.11	1.2	62.56	10.59	7.44	55.3536	112.1481	0.150856186
Tavush	Ijevan	Kirants	66	cattle	serum	18.10.22	879	0	744	41°02'51"N	45°05'52"E	436.11	1.2	62.56	10.59	7.44	55.3536	112.1481	0.150856186
Tavush	Ijevan	Kirants	66	cattle	serum	18.10.22	880	0	744	41°02'51"N	45°05'52"E	436.11	1.2	62.56	10.59	7.44	55.3536	112.1481	0.150856186
Tavush	Ijevan	Kirants	66	cattle	serum	18.10.22	881	0	744	41°02'51"N	45°05'52"E	436.11	1.2	62.56	10.59	7.44	55.3536	112.1481	0.150856186
Tavush	Ijevan	Kirants	66	cattle	serum	18.10.22	882	0	744	41°02'51"N	45°05'52"E	436.11	1.2	62.56	10.59	7.44	55.3536	112.1481	0.150856186
Tavush	Ijevan	Kirants	66	cattle	serum	18.10.22	883	0	744	41°02'51"N	45°05'52"E	436.11	1.2	62.56	10.59	7.44	55.3536	112.1481	0.150856186
Tavush	Ijevan	Kirants	66	cattle	serum	18.10.22	884	0	744	41°02'51"N	45°05'52"E	436.11	1.2	62.56	10.59	7.44	55.3536	112.1481	0.150856186
Tavush	Ijevan	Kirants	66	cattle	serum	18.10.22	885	0	744	41°02'51"N	45°05'52"E	436.11	1.2	62.56	10.59	7.44	55.3536	112.1481	0.150856186
Tavush	Ijevan	Kirants	66	cattle	serum	18.10.22	886	0	744	41°02'51"N	45°05'52"E	436.11	1.2	62.56	10.59	7.44	55.3536	112.1481	0.150856186
Tavush	Ijevan	Kirants	66	cattle	serum	18.10.22	887	0	744	41°02'51"N	45°05'52"E	436.11	1.2	62.56	10.59	7.44	55.3536	112.1481	0.150856186
Tavush	Ijevan	Kirants	66	cattle	serum	18.10.22	888	0	744	41°02'51"N	45°05'52"E	436.11	1.2	62.56	10.59	7.44	55.3536	112.1481	0.150856186
Tavush	Ijevan	Kirants	66	cattle	serum	18.10.22	889	1	744	41°02'51"N	45°05'52"E	436.11	1.2	62.56	10.59	7.44	55.3536	112.1481	0.150856186
Tavush	Ijevan	Kirants	66	cattle	serum	18.10.22	890	1	744	41°02'51"N	45°05'52"E	436.11	1.2	62.56	10.59	7.44	55.3536	112.1481	0.150856186
Tavush	Ijevan	Kirants	66	cattle	serum	08.10.21	116	0	744	41°02'51"N	45°05'52"E	419.52	1.15	60.99	11.41	7.44	55.3536	130.1881	0.190039083
Tavush	Ijevan	Kirants	66	cattle	serum	08.10.21	117	0	744	41°02'51"N	45°05'52"E	419.52	1.15	60.99	11.41	7.44	55.3536	130.1881	0.190039083
Tavush	Ijevan	Kirants	66	cattle	serum	08.10.21	118	0	744	41°02'51"N	45°05'52"E	419.52	1.15	60.99	11.41	7.44	55.3536	130.1881	0.190039083
Tavush	Ijevan	Kirants	66	cattle	serum	08.10.21	119	0	744	41°02'51"N	45°05'52"E	419.52	1.15	60.99	11.41	7.44	55.3536	130.1881	0.190039083
Tavush	Ijevan	Kirants	66	cattle	serum	08.10.21	120	0	744	41°02'51"N	45°05'52"E	419.52	1.15	60.99	11.41	7.44	55.3536	130.1881	0.190039083
Tavush	Ijevan	Kirants	66	cattle	serum	08.10.21	121	0	744	41°02'51"N	45°05'52"E	419.52	1.15	60.99	11.41	7.44	55.3536	130.1881	0.190039083
Tavush	Ijevan	Kirants	66	cattle	serum	08.10.21	122	0	744	41°02'51"N	45°05'52"E	419.52	1.15	60.99	11.41	7.44	55.3536	130.1881	0.190039083
Tavush	Ijevan	Kirants	66	cattle	serum	08.10.21	123	0	744	41°02'51"N	45°05'52"E	419.52	1.15	60.99	11.41	7.44	55.3536	130.1881	0.190039083
Tavush	Ijevan	Kirants	66	cattle	serum	08.10.21	124	0	744	41°02'51"N	45°05'52"E	419.52	1.15	60.99	11.41	7.44	55.3536	130.1881	0.190039083
Tavush	Ijevan	Kirants	66	cattle	serum	08.10.21	125	1	744	41°02'51"N	45°05'52"E	419.52	1.15	60.99	11.41	7.44	55.3536	130.1881	0.190039083
Tavush	Ijevan	Kirants	66	cattle	serum	08.10.21	126	1	744	41°02'51"N	45°05'52"E	419.52	1.15	60.99	11.41	7.44	55.3536	130.1881	0.190039083
Tavush	Ijevan	Kirants	66	sheep	serum	18.10.22	891	0	744	41°02'51"N	45°05'52"E	436.11	1.2	62.56	10.59	7.44	55.3536	112.1481	0.150856186
Tavush	Ijevan	Kirants	66	sheep	serum	18.10.22	892	0	744	41°02'51"N	45°05'52"E	436.11	1.2	62.56	10.59	7.44	55.3536	112.1481	0.150856186
Tavush	Ijevan	Kirants	66	sheep	serum	18.10.22	893	0	744	41°02'51"N	45°05'52"E	436.11	1.2	62.56	10.59	7.44	55.3536	112.1481	0.150856186
Tavush	Ijevan	Kirants	66	sheep	serum	18.10.22	894	0	744	41°02'51"N	45°05'52"E	436.11	1.2	62.56	10.59	7.44	55.3536	112.1481	0.150856186
Tavush	Ijevan	Kirants	66	sheep	serum	18.10.22	895	0	744	41°02'51"N	45°05'52"E	436.11	1.2	62.56	10.59	7.44	55.3536	112.1481	0.150856186
Tavush	Ijevan	Kirants	66	sheep	serum	18.10.22	896	0	744	41°02'51"N	45°05'52"E	436.11	1.2	62.56	10.59	7.44	55.3536	112.1481	0.150856186
Tavush	Ijevan	Kirants	66	sheep	serum	18.10.22	897	0	744	41°02'51"N	45°05'52"E	436.11	1.2	62.56	10.59	7.44	55.3536	112.1481	0.150856186
Tavush	Ijevan	Kirants	66	sheep	serum	18.10.22	898	0	744	41°02'51"N	45°05'52"E	436.11	1.2	62.56	10.59	7.44	55.3536	112.1481	0.150856186
Tavush	Ijevan	Kirants	66	sheep	serum	18.10.22	899	0	744	41°02'51"N	45°05'52"E	436.11	1.2	62.56	10.59	7.44	55.3536	112.1481	0.150856186
Tavush	Ijevan	Kirants	66	sheep	serum	18.10.22	900	0	744	41°02'51"N	45°05'52"E	436.11	1.2	62.56	10.59	7.44	55.3536	112.1481	0.150856186
Tavush	Ijevan	Kirants	66	sheep	serum	18.10.22	901	0	744	41°02'51"N	45°05'52"E	436.11	1.2	62.56	10.59	7.44	55.3536	112.1481	0.150856186
Tavush	Ijevan	Kirants	66	sheep	serum	18.10.22	902	0	744	41°02'51"N	45°05'52"E	436.11	1.2	62.56	10.59	7.44	55.3536	112.1481	0.150856186
Tavush	Ijevan	Kirants	66	sheep	serum	18.10.22	903	0	744	41°02'51"N	45°05'52"E	436.11	1.2	62.56	10.59	7.44	55.3536	112.1481	0.150856186
Tavush	Ijevan	Kirants	66	sheep	serum	18.10.22	904	0	744	41°02'51"N	45°05'52"E	436.11	1.2	62.56	10.59	7.44	55.3536	112.1481	0.150856186
Tavush	Ijevan	Kirants	66	sheep	serum	08.10.21	127	0	744	41°02'51"N	45°05'52"E	419.52	1.15	60.99	11.41	7.44	55.3536	130.1881	0.190039083
Tavush	Ijevan	Kirants	66	sheep	serum	08.10.21	128	0	744	41°02'51"N	45°05'52"E	419.52	1.15	60.99	11.41	7.44	55.3536	130.1881	0.190039083
Tavush	Ijevan	Kirants	66	sheep	serum	08.10.21	129	0	744	41°02'51"N	45°05'52"E	419.52	1.15	60.99	11.41	7.44	55.3536	130.1881	0.190039083
Tavush	Ijevan	Kirants	66	sheep	serum	08.10.21	130	0	744	41°02'51"N	45°05'52"E	419.52	1.15	60.99	11.41	7.44	55.3536	130.1881	0.190039083
Tavush	Ijevan	Kirants	66	sheep	serum	08.10.21	131	0	744	41°02'51"N	45°05'52"E	419.52	1.15	60.99	11.41	7.44	55.3536	130.1881	0.190039083
Tavush	Ijevan	Kirants	66	sheep	serum	08.10.21	132	0	744	41°02'51"N	45°05'52"E	419.52	1.15	60.99	11.41	7.44	55.3536	130.1881	0.190039083
Tavush	Ijevan	Kirants	66	sheep	serum	18.10.22	905	1	744	41°02'51"N	45°05'52"E	436.11	1.2	62.56	10.59	7.44	55.3536	112.1481	0.150856186
Tavush	Ijevan	Kirants	66	sheep	serum	18.10.22	906	1	744	41°02'51"N	45°05'52"E	436.11	1.2	62.56	10.59	7.44	55.3536	112.1481	0.150856186
Tavush	Ijevan	Kirants	66	sheep	serum	18.10.22	907	1	744	41°02'51"N	45°05'52"E	436.11	1.2	62.56	10.59	7.44	55.3536	112.1481	0.150856186
Tavush	Ijevan	Kirants	66	sheep	serum	18.10.22	908	1	744	41°02'51"N	45°05'52"E	436.11	1.2	62.56	10.59	7.44	55.3536	112.1481	0.150856186
Tavush	Ijevan	Kirants	66	sheep	serum	18.10.22	909	1	744	41°02'51"N	45°05'52"E	436.11	1.2	62.56	10.59	7.44	55.3536	112.1481	0.150856186
Tavush	Ijevan	Kirants	66	sheep	serum	18.10.22	910	1	744	41°02'51"N	45°05'52"E	436.11	1.2	62.56	10.59	7.44	55.3536	112.1481	0.150856186
Tavush	Ijevan	Kirants	66	sheep	serum	18.10.22	911	1	744	41°02'51"N	45°05'52"E	436.11	1.2	62.56	10.59	7.44	55.3536	112.1481	0.150856186
Tavush	Ijevan	Kirants	66	sheep	serum	18.10.22	912	1	744	41°02'51"N	45°05'52"E	436.11	1.2	62.56	10.59	7.44	55.3536	112.1481	0.150856186
Tavush	Ijevan	Kirants	66	sheep	serum	18.10.22	913	1	744	41°02'51"N	45°05'52"E	436.11	1.2	62.56	10.59	7.44	55.3536	112.1481	0.150856186
Tavush	Ijevan	Kirants	66	sheep	serum	18.10.22	914	1	744	41°02'51"N	45°05'52"E	436.11	1.2	62.56	10.59	7.44	55.3536	112.1481	0.150856186
Tavush	Ijevan	Kirants	66	sheep	serum	18.10.22	915	1	744	41°02'51"N	45°05'52"E	436.11	1.2	62.56	10.59	7.44	55.3536	112.1481	0.150856186
Tavush	Ijevan	Kirants	66	sheep	serum	08.10.21	133	1	744	41°02'51"N	45°05'52"E	419.52	1.15	60.99	11.41	7.44	55.3536	130.1881	0.190039083
Tavush	Ijevan	Kirants	66	sheep	serum	08.10.21	134	1	744	41°02'51"N	45°05'52"E	419.52	1.15	60.99	11.41	7.44	55.3536	130.1881	0.190039083
Lori	Pambak	Lernajur	45	cattle	serum	25.04.23	1336	0	1652	40°46′02″N	44°22′58″E	627.49	1.72	71.32	7.95	16.52	272.9104	63.2025	0.129919418
Lori	Pambak	Lernajur	45	cattle	serum	25.04.23	1337	0	1652	40°46′02″N	44°22′58″E	627.49	1.72	71.32	7.95	16.52	272.9104	63.2025	0.129919418
Lori	Pambak	Lernajur	45	cattle	serum	25.04.23	1338	0	1652	40°46′02″N	44°22′58″E	627.49	1.72	71.32	7.95	16.52	272.9104	63.2025	0.129919418
Lori	Pambak	Lernajur	45	cattle	serum	25.04.23	1339	0	1652	40°46′02″N	44°22′58″E	627.49	1.72	71.32	7.95	16.52	272.9104	63.2025	0.129919418
Lori	Pambak	Lernajur	45	cattle	serum	25.04.23	1340	0	1652	40°46′02″N	44°22′58″E	627.49	1.72	71.32	7.95	16.52	272.9104	63.2025	0.129919418
Lori	Pambak	Lernajur	45	cattle	serum	25.04.23	1341	0	1652	40°46′02″N	44°22′58″E	627.49	1.72	71.32	7.95	16.52	272.9104	63.2025	0.129919418
Lori	Pambak	Lernajur	45	cattle	serum	25.04.23	1342	0	1652	40°46′02″N	44°22′58″E	627.49	1.72	71.32	7.95	16.52	272.9104	63.2025	0.129919418
Lori	Pambak	Lernajur	45	cattle	serum	25.04.23	1343	0	1652	40°46′02″N	44°22′58″E	627.49	1.72	71.32	7.95	16.52	272.9104	63.2025	0.129919418
Lori	Pambak	Lernajur	45	cattle	serum	25.04.23	1344	0	1652	40°46′02″N	44°22′58″E	627.49	1.72	71.32	7.95	16.52	272.9104	63.2025	0.129919418
Lori	Pambak	Lernajur	45	cattle	serum	25.04.23	1345	0	1652	40°46′02″N	44°22′58″E	627.49	1.72	71.32	7.95	16.52	272.9104	63.2025	0.129919418
Lori	Pambak	Lernajur	45	cattle	serum	25.04.23	1346	0	1652	40°46′02″N	44°22′58″E	627.49	1.72	71.32	7.95	16.52	272.9104	63.2025	0.129919418
Lori	Pambak	Lernajur	45	cattle	serum	25.04.23	1347	0	1652	40°46′02″N	44°22′58″E	627.49	1.72	71.32	7.95	16.52	272.9104	63.2025	0.129919418
Lori	Pambak	Lernajur	45	cattle	serum	25.04.23	1348	0	1652	40°46′02″N	44°22′58″E	627.49	1.72	71.32	7.95	16.52	272.9104	63.2025	0.129919418
Lori	Pambak	Lernajur	45	cattle	serum	25.04.23	1349	0	1652	40°46′02″N	44°22′58″E	627.49	1.72	71.32	7.95	16.52	272.9104	63.2025	0.129919418
Lori	Pambak	Lernajur	45	cattle	serum	25.04.23	1350	1	1652	40°46′02″N	44°22′58″E	627.49	1.72	71.32	7.95	16.52	272.9104	63.2025	0.129919418
Lori	Pambak	Lernajur	45	cattle	serum	25.04.23	1351	1	1652	40°46′02″N	44°22′58″E	627.49	1.72	71.32	7.95	16.52	272.9104	63.2025	0.129919418
Lori	Pambak	Lernajur	45	cattle	serum	25.04.23	1352	1	1652	40°46′02″N	44°22′58″E	627.49	1.72	71.32	7.95	16.52	272.9104	63.2025	0.129919418
Lori	Pambak	Lernajur	45	cattle	serum	25.04.23	1353	1	1652	40°46′02″N	44°22′58″E	627.49	1.72	71.32	7.95	16.52	272.9104	63.2025	0.129919418
Lori	Pambak	Lernajur	45	cattle	serum	25.04.23	1354	1	1652	40°46′02″N	44°22′58″E	627.49	1.72	71.32	7.95	16.52	272.9104	63.2025	0.129919418
Lori	Pambak	Lernajur	45	cattle	serum	25.04.23	1355	1	1652	40°46′02″N	44°22′58″E	627.49	1.72	71.32	7.95	16.52	272.9104	63.2025	0.129919418
Lori	Pambak	Lernapat	46	cattle	serum	25.04.23	1356	0	1520	40°49′00″N	44°23′40″E	627.49	1.72	71.32	7.95	15.2	231.04	63.2025	0.110194426
Lori	Pambak	Lernapat	46	cattle	serum	25.04.23	1357	0	1520	40°49′00″N	44°23′40″E	627.49	1.72	71.32	7.95	15.2	231.04	63.2025	0.110194426
Lori	Pambak	Lernapat	46	cattle	serum	25.04.23	1358	0	1520	40°49′00″N	44°23′40″E	627.49	1.72	71.32	7.95	15.2	231.04	63.2025	0.110194426
Lori	Pambak	Lernapat	46	cattle	serum	25.04.23	1359	0	1520	40°49′00″N	44°23′40″E	627.49	1.72	71.32	7.95	15.2	231.04	63.2025	0.110194426
Lori	Pambak	Lernapat	46	cattle	serum	25.04.23	1360	0	1520	40°49′00″N	44°23′40″E	627.49	1.72	71.32	7.95	15.2	231.04	63.2025	0.110194426
Lori	Pambak	Lernapat	46	cattle	serum	25.04.23	1361	0	1520	40°49′00″N	44°23′40″E	627.49	1.72	71.32	7.95	15.2	231.04	63.2025	0.110194426
Lori	Pambak	Lernapat	46	cattle	serum	25.04.23	1362	0	1520	40°49′00″N	44°23′40″E	627.49	1.72	71.32	7.95	15.2	231.04	63.2025	0.110194426
Lori	Pambak	Lernapat	46	cattle	serum	25.04.23	1363	0	1520	40°49′00″N	44°23′40″E	627.49	1.72	71.32	7.95	15.2	231.04	63.2025	0.110194426
Lori	Pambak	Lernapat	46	cattle	serum	25.04.23	1364	0	1520	40°49′00″N	44°23′40″E	627.49	1.72	71.32	7.95	15.2	231.04	63.2025	0.110194426
Lori	Pambak	Lernapat	46	cattle	serum	25.04.23	1365	0	1520	40°49′00″N	44°23′40″E	627.49	1.72	71.32	7.95	15.2	231.04	63.2025	0.110194426
Lori	Pambak	Lernapat	46	cattle	serum	25.04.23	1366	0	1520	40°49′00″N	44°23′40″E	627.49	1.72	71.32	7.95	15.2	231.04	63.2025	0.110194426
Lori	Pambak	Lernapat	46	cattle	serum	25.04.23	1367	0	1520	40°49′00″N	44°23′40″E	627.49	1.72	71.32	7.95	15.2	231.04	63.2025	0.110194426
Lori	Pambak	Lernapat	46	cattle	serum	25.04.23	1368	0	1520	40°49′00″N	44°23′40″E	627.49	1.72	71.32	7.95	15.2	231.04	63.2025	0.110194426
Lori	Pambak	Lernapat	46	cattle	serum	25.04.23	1369	0	1520	40°49′00″N	44°23′40″E	627.49	1.72	71.32	7.95	15.2	231.04	63.2025	0.110194426
Lori	Pambak	Lernapat	46	cattle	serum	25.04.23	1370	0	1520	40°49′00″N	44°23′40″E	627.49	1.72	71.32	7.95	15.2	231.04	63.2025	0.110194426
Lori	Pambak	Lernapat	46	cattle	serum	25.04.23	1371	0	1520	40°49′00″N	44°23′40″E	627.49	1.72	71.32	7.95	15.2	231.04	63.2025	0.110194426
Lori	Pambak	Lernapat	46	cattle	serum	25.04.23	1372	0	1520	40°49′00″N	44°23′40″E	627.49	1.72	71.32	7.95	15.2	231.04	63.2025	0.110194426
Lori	Pambak	Lernapat	46	cattle	serum	25.04.23	1373	0	1520	40°49′00″N	44°23′40″E	627.49	1.72	71.32	7.95	15.2	231.04	63.2025	0.110194426
Lori	Pambak	Lernapat	46	cattle	serum	25.04.23	1374	0	1520	40°49′00″N	44°23′40″E	627.49	1.72	71.32	7.95	15.2	231.04	63.2025	0.110194426
Lori	Pambak	Lernapat	46	cattle	serum	25.04.23	1375	0	1520	40°49′00″N	44°23′40″E	627.49	1.72	71.32	7.95	15.2	231.04	63.2025	0.110194426
Lori	Pambak	Lernapat	46	cattle	serum	25.04.23	1376	0	1520	40°49′00″N	44°23′40″E	627.49	1.72	71.32	7.95	15.2	231.04	63.2025	0.110194426
Lori	Pambak	Lernapat	46	cattle	serum	25.04.23	1377	0	1520	40°49′00″N	44°23′40″E	627.49	1.72	71.32	7.95	15.2	231.04	63.2025	0.110194426
Lori	Pambak	Lernapat	46	cattle	serum	25.04.23	1378	0	1520	40°49′00″N	44°23′40″E	627.49	1.72	71.32	7.95	15.2	231.04	63.2025	0.110194426
Lori	Pambak	Lernapat	46	cattle	serum	25.04.23	1379	0	1520	40°49′00″N	44°23′40″E	627.49	1.72	71.32	7.95	15.2	231.04	63.2025	0.110194426
Lori	Pambak	Lernapat	46	cattle	serum	25.04.23	1380	0	1520	40°49′00″N	44°23′40″E	627.49	1.72	71.32	7.95	15.2	231.04	63.2025	0.110194426
Lori	Pambak	Lernapat	46	cattle	serum	25.04.23	1381	0	1520	40°49′00″N	44°23′40″E	627.49	1.72	71.32	7.95	15.2	231.04	63.2025	0.110194426
Lori	Pambak	Lernapat	46	cattle	serum	25.04.23	1382	0	1520	40°49′00″N	44°23′40″E	627.49	1.72	71.32	7.95	15.2	231.04	63.2025	0.110194426
Lori	Pambak	Lernapat	46	cattle	serum	25.04.23	1383	0	1520	40°49′00″N	44°23′40″E	627.49	1.72	71.32	7.95	15.2	231.04	63.2025	0.110194426
Lori	Pambak	Lernapat	46	cattle	serum	25.04.23	1384	1	1520	40°49′00″N	44°23′40″E	627.49	1.72	71.32	7.95	15.2	231.04	63.2025	0.110194426
Lori	Pambak	Lernapat	46	cattle	serum	25.04.23	1385	1	1520	40°49′00″N	44°23′40″E	627.49	1.72	71.32	7.95	15.2	231.04	63.2025	0.110194426
Lori	Spitak	Lernavan	47	cattle	serum	18-20.04.22	493	0	1775	40°47′16″N	44°09′36″E	457.15	1.25	68.48	7.17	17.75	315.0625	51.4089	0.137794166
Lori	Spitak	Lernavan	47	cattle	serum	18-20.04.22	494	0	1775	40°47′16″N	44°09′36″E	457.15	1.25	68.48	7.17	17.75	315.0625	51.4089	0.137794166
Lori	Spitak	Lernavan	47	cattle	serum	18-20.04.22	495	0	1775	40°47′16″N	44°09′36″E	457.15	1.25	68.48	7.17	17.75	315.0625	51.4089	0.137794166
Lori	Spitak	Lernavan	47	cattle	serum	18-20.04.22	496	0	1775	40°47′16″N	44°09′36″E	457.15	1.25	68.48	7.17	17.75	315.0625	51.4089	0.137794166
Lori	Spitak	Lernavan	47	cattle	serum	18-20.04.22	497	0	1775	40°47′16″N	44°09′36″E	457.15	1.25	68.48	7.17	17.75	315.0625	51.4089	0.137794166
Lori	Spitak	Lernavan	47	cattle	serum	18-20.04.22	498	0	1775	40°47′16″N	44°09′36″E	457.15	1.25	68.48	7.17	17.75	315.0625	51.4089	0.137794166
Lori	Spitak	Lernavan	47	cattle	serum	18-20.04.22	499	0	1775	40°47′16″N	44°09′36″E	457.15	1.25	68.48	7.17	17.75	315.0625	51.4089	0.137794166
Lori	Spitak	Lernavan	47	cattle	serum	18-20.04.22	500	0	1775	40°47′16″N	44°09′36″E	457.15	1.25	68.48	7.17	17.75	315.0625	51.4089	0.137794166
Lori	Spitak	Lernavan	47	cattle	serum	18-20.04.22	501	0	1775	40°47′16″N	44°09′36″E	457.15	1.25	68.48	7.17	17.75	315.0625	51.4089	0.137794166
Lori	Spitak	Lernavan	47	cattle	serum	18-20.04.22	502	0	1775	40°47′16″N	44°09′36″E	457.15	1.25	68.48	7.17	17.75	315.0625	51.4089	0.137794166
Lori	Spitak	Lernavan	47	cattle	serum	18-20.04.22	503	0	1775	40°47′16″N	44°09′36″E	457.15	1.25	68.48	7.17	17.75	315.0625	51.4089	0.137794166
Lori	Spitak	Lernavan	47	cattle	serum	18-20.04.22	504	1	1775	40°47′16″N	44°09′36″E	457.15	1.25	68.48	7.17	17.75	315.0625	51.4089	0.137794166
Lori	Tashir	Margahovit	48	cattle	serum	30.11.22	1192	0	1783	40°44'17"N	44°41'15"E	337.19	0.92	64.74	6.7	17.83	317.9089	44.89	0.131202234
Lori	Tashir	Margahovit	48	cattle	serum	30.11.22	1193	0	1783	40°44'17"N	44°41'15"E	337.19	0.92	64.74	6.7	17.83	317.9089	44.89	0.131202234
Lori	Tashir	Margahovit	48	cattle	serum	30.11.22	1194	0	1783	40°44'17"N	44°41'15"E	337.19	0.92	64.74	6.7	17.83	317.9089	44.89	0.131202234
Lori	Tashir	Margahovit	48	cattle	serum	30.11.22	1195	0	1783	40°44'17"N	44°41'15"E	337.19	0.92	64.74	6.7	17.83	317.9089	44.89	0.131202234
Lori	Tashir	Margahovit	48	cattle	serum	30.11.22	1196	0	1783	40°44'17"N	44°41'15"E	337.19	0.92	64.74	6.7	17.83	317.9089	44.89	0.131202234
Lori	Tashir	Margahovit	48	cattle	serum	30.11.22	1197	0	1783	40°44'17"N	44°41'15"E	337.19	0.92	64.74	6.7	17.83	317.9089	44.89	0.131202234
Lori	Tashir	Margahovit	48	cattle	serum	30.11.22	1198	0	1783	40°44'17"N	44°41'15"E	337.19	0.92	64.74	6.7	17.83	317.9089	44.89	0.131202234
Lori	Tashir	Margahovit	48	cattle	serum	30.11.22	1199	0	1783	40°44'17"N	44°41'15"E	337.19	0.92	64.74	6.7	17.83	317.9089	44.89	0.131202234
Lori	Tashir	Margahovit	48	cattle	serum	30.11.22	1200	0	1783	40°44'17"N	44°41'15"E	337.19	0.92	64.74	6.7	17.83	317.9089	44.89	0.131202234
Lori	Tashir	Margahovit	48	cattle	serum	30.11.22	1201	0	1783	40°44'17"N	44°41'15"E	337.19	0.92	64.74	6.7	17.83	317.9089	44.89	0.131202234
Lori	Tashir	Margahovit	48	cattle	serum	30.11.22	1202	0	1783	40°44'17"N	44°41'15"E	337.19	0.92	64.74	6.7	17.83	317.9089	44.89	0.131202234
Lori	Tashir	Margahovit	48	cattle	serum	30.11.22	1203	0	1783	40°44'17"N	44°41'15"E	337.19	0.92	64.74	6.7	17.83	317.9089	44.89	0.131202234
Lori	Tashir	Margahovit	48	cattle	serum	30.11.22	1204	0	1783	40°44'17"N	44°41'15"E	337.19	0.92	64.74	6.7	17.83	317.9089	44.89	0.131202234
Lori	Tashir	Margahovit	48	cattle	serum	30.11.22	1205	0	1783	40°44'17"N	44°41'15"E	337.19	0.92	64.74	6.7	17.83	317.9089	44.89	0.131202234
Lori	Tashir	Margahovit	48	cattle	serum	30.11.22	1206	0	1783	40°44'17"N	44°41'15"E	337.19	0.92	64.74	6.7	17.83	317.9089	44.89	0.131202234
Lori	Tashir	Margahovit	48	cattle	serum	30.11.22	1207	0	1783	40°44'17"N	44°41'15"E	337.19	0.92	64.74	6.7	17.83	317.9089	44.89	0.131202234
Lori	Tashir	Margahovit	48	cattle	serum	30.11.22	1208	0	1783	40°44'17"N	44°41'15"E	337.19	0.92	64.74	6.7	17.83	317.9089	44.89	0.131202234
Lori	Tashir	Margahovit	48	cattle	serum	30.11.22	1209	0	1783	40°44'17"N	44°41'15"E	337.19	0.92	64.74	6.7	17.83	317.9089	44.89	0.131202234
Lori	Tashir	Margahovit	48	cattle	serum	30.11.22	1210	0	1783	40°44'17"N	44°41'15"E	337.19	0.92	64.74	6.7	17.83	317.9089	44.89	0.131202234
Lori	Tashir	Margahovit	48	cattle	serum	30.11.22	1211	0	1783	40°44'17"N	44°41'15"E	337.19	0.92	64.74	6.7	17.83	317.9089	44.89	0.131202234
Lori	Tashir	Margahovit	48	cattle	serum	30.11.22	1212	0	1783	40°44'17"N	44°41'15"E	337.19	0.92	64.74	6.7	17.83	317.9089	44.89	0.131202234
Lori	Tashir	Margahovit	48	cattle	serum	30.11.22	1213	0	1783	40°44'17"N	44°41'15"E	337.19	0.92	64.74	6.7	17.83	317.9089	44.89	0.131202234
Lori	Tashir	Margahovit	48	cattle	serum	30.11.22	1214	0	1783	40°44'17"N	44°41'15"E	337.19	0.92	64.74	6.7	17.83	317.9089	44.89	0.131202234
Lori	Tashir	Margahovit	48	cattle	serum	30.11.22	1215	0	1783	40°44'17"N	44°41'15"E	337.19	0.92	64.74	6.7	17.83	317.9089	44.89	0.131202234
Lori	Tashir	Margahovit	48	cattle	serum	30.11.22	1216	1	1783	40°44'17"N	44°41'15"E	337.19	0.92	64.74	6.7	17.83	317.9089	44.89	0.131202234
Lori	Tashir	Margahovit	48	sheep	serum	13.07.23	1701	0	1783	40°44'17"N	44°41'15"E	546.92	1.5	69.42	7.04	17.83	317.9089	49.5616	0.137080192
Lori	Tashir	Margahovit	48	sheep	serum	13.07.23	1702	0	1783	40°44'17"N	44°41'15"E	546.92	1.5	69.42	7.04	17.83	317.9089	49.5616	0.137080192
Lori	Tashir	Margahovit	48	sheep	serum	13.07.23	1703	0	1783	40°44'17"N	44°41'15"E	546.92	1.5	69.42	7.04	17.83	317.9089	49.5616	0.137080192
Lori	Tashir	Margahovit	48	sheep	serum	13.07.23	1704	0	1783	40°44'17"N	44°41'15"E	546.92	1.5	69.42	7.04	17.83	317.9089	49.5616	0.137080192
Lori	Tashir	Margahovit	48	sheep	serum	13.07.23	1705	0	1783	40°44'17"N	44°41'15"E	546.92	1.5	69.42	7.04	17.83	317.9089	49.5616	0.137080192
Lori	Tashir	Margahovit	48	sheep	serum	13.07.23	1706	0	1783	40°44'17"N	44°41'15"E	546.92	1.5	69.42	7.04	17.83	317.9089	49.5616	0.137080192
Lori	Tashir	Margahovit	48	sheep	serum	13.07.23	1707	0	1783	40°44'17"N	44°41'15"E	546.92	1.5	69.42	7.04	17.83	317.9089	49.5616	0.137080192
Lori	Tashir	Margahovit	48	sheep	serum	13.07.23	1708	0	1783	40°44'17"N	44°41'15"E	546.92	1.5	69.42	7.04	17.83	317.9089	49.5616	0.137080192
Lori	Tashir	Margahovit	48	sheep	serum	13.07.23	1709	0	1783	40°44'17"N	44°41'15"E	546.92	1.5	69.42	7.04	17.83	317.9089	49.5616	0.137080192
Lori	Tashir	Margahovit	48	sheep	serum	13.07.23	1710	0	1783	40°44'17"N	44°41'15"E	546.92	1.5	69.42	7.04	17.83	317.9089	49.5616	0.137080192
Lori	Tashir	Margahovit	48	sheep	serum	13.07.23	1711	0	1783	40°44'17"N	44°41'15"E	546.92	1.5	69.42	7.04	17.83	317.9089	49.5616	0.137080192
Lori	Tashir	Margahovit	48	sheep	serum	13.07.23	1712	0	1783	40°44'17"N	44°41'15"E	546.92	1.5	69.42	7.04	17.83	317.9089	49.5616	0.137080192
Lori	Tashir	Margahovit	48	sheep	serum	13.07.23	1713	0	1783	40°44'17"N	44°41'15"E	546.92	1.5	69.42	7.04	17.83	317.9089	49.5616	0.137080192
Lori	Tashir	Margahovit	48	sheep	serum	13.07.23	1714	0	1783	40°44'17"N	44°41'15"E	546.92	1.5	69.42	7.04	17.83	317.9089	49.5616	0.137080192
Lori	Tashir	Margahovit	48	sheep	serum	13.07.23	1715	0	1783	40°44'17"N	44°41'15"E	546.92	1.5	69.42	7.04	17.83	317.9089	49.5616	0.137080192
Shirak	Akhuryan	Mayisyan	16	sheep	serum	10.10.22	764	0	1642	40°50'49"N	43°50'19"E	556.66	1.52	75.31	3.99	16.42	269.6164	15.9201	0.087667661
Shirak	Akhuryan	Mayisyan	16	sheep	serum	10.10.22	765	0	1642	40°50'49"N	43°50'19"E	556.66	1.52	75.31	3.99	16.42	269.6164	15.9201	0.087667661
Shirak	Akhuryan	Mayisyan	16	sheep	serum	10.10.22	766	0	1642	40°50'49"N	43°50'19"E	556.66	1.52	75.31	3.99	16.42	269.6164	15.9201	0.087667661
Shirak	Akhuryan	Mayisyan	16	sheep	serum	10.10.22	767	0	1642	40°50'49"N	43°50'19"E	556.66	1.52	75.31	3.99	16.42	269.6164	15.9201	0.087667661
Shirak	Akhuryan	Mayisyan	16	sheep	serum	10.10.22	768	0	1642	40°50'49"N	43°50'19"E	556.66	1.52	75.31	3.99	16.42	269.6164	15.9201	0.087667661
Shirak	Akhuryan	Mayisyan	16	sheep	serum	10.10.22	769	0	1642	40°50'49"N	43°50'19"E	556.66	1.52	75.31	3.99	16.42	269.6164	15.9201	0.087667661
Shirak	Akhuryan	Mayisyan	16	sheep	serum	10.10.22	770	0	1642	40°50'49"N	43°50'19"E	556.66	1.52	75.31	3.99	16.42	269.6164	15.9201	0.087667661
Shirak	Akhuryan	Mayisyan	16	sheep	serum	10.10.22	771	0	1642	40°50'49"N	43°50'19"E	556.66	1.52	75.31	3.99	16.42	269.6164	15.9201	0.087667661
Shirak	Akhuryan	Mayisyan	16	sheep	serum	10.10.22	772	0	1642	40°50'49"N	43°50'19"E	556.66	1.52	75.31	3.99	16.42	269.6164	15.9201	0.087667661
Shirak	Akhuryan	Mayisyan	16	sheep	serum	10.10.22	773	0	1642	40°50'49"N	43°50'19"E	556.66	1.52	75.31	3.99	16.42	269.6164	15.9201	0.087667661
Shirak	Akhuryan	Mayisyan	16	sheep	serum	10.10.22	774	0	1642	40°50'49"N	43°50'19"E	556.66	1.52	75.31	3.99	16.42	269.6164	15.9201	0.087667661
Shirak	Akhuryan	Mayisyan	16	sheep	serum	10.10.22	775	0	1642	40°50'49"N	43°50'19"E	556.66	1.52	75.31	3.99	16.42	269.6164	15.9201	0.087667661
Shirak	Akhuryan	Mayisyan	16	sheep	serum	10.10.22	776	0	1642	40°50'49"N	43°50'19"E	556.66	1.52	75.31	3.99	16.42	269.6164	15.9201	0.087667661
Shirak	Akhuryan	Mayisyan	16	sheep	serum	10.10.22	777	0	1642	40°50'49"N	43°50'19"E	556.66	1.52	75.31	3.99	16.42	269.6164	15.9201	0.087667661
Shirak	Akhuryan	Mayisyan	16	sheep	serum	10.10.22	778	0	1642	40°50'49"N	43°50'19"E	556.66	1.52	75.31	3.99	16.42	269.6164	15.9201	0.087667661
Shirak	Akhuryan	Mayisyan	16	sheep	serum	10.10.22	779	0	1642	40°50'49"N	43°50'19"E	556.66	1.52	75.31	3.99	16.42	269.6164	15.9201	0.087667661
Shirak	Akhuryan	Mayisyan	16	sheep	serum	10.10.22	780	0	1642	40°50'49"N	43°50'19"E	556.66	1.52	75.31	3.99	16.42	269.6164	15.9201	0.087667661
Shirak	Akhuryan	Mayisyan	16	sheep	serum	10.10.22	781	0	1642	40°50'49"N	43°50'19"E	556.66	1.52	75.31	3.99	16.42	269.6164	15.9201	0.087667661
Shirak	Akhuryan	Mayisyan	16	sheep	serum	10.10.22	782	0	1642	40°50'49"N	43°50'19"E	556.66	1.52	75.31	3.99	16.42	269.6164	15.9201	0.087667661
Shirak	Akhuryan	Mayisyan	16	sheep	serum	10.10.22	783	0	1642	40°50'49"N	43°50'19"E	556.66	1.52	75.31	3.99	16.42	269.6164	15.9201	0.087667661
Shirak	Akhuryan	Mayisyan	16	sheep	serum	10.10.22	784	0	1642	40°50'49"N	43°50'19"E	556.66	1.52	75.31	3.99	16.42	269.6164	15.9201	0.087667661
Shirak	Akhuryan	Mayisyan	16	sheep	serum	10.10.22	785	0	1642	40°50'49"N	43°50'19"E	556.66	1.52	75.31	3.99	16.42	269.6164	15.9201	0.087667661
Shirak	Ashotsk	Mets Sepasar	17	cattle	serum	06.05.21	5	0	1999	41°02'55"N	43°49'22"E	552.61	1.51	73.22	4.74	19.99	399.6001	22.4676	0.164230412
Shirak	Ashotsk	Mets Sepasar	17	cattle	serum	06.05.21	6	1	1999	41°02'55"N	43°49'22"E	552.61	1.51	73.22	4.74	19.99	399.6001	22.4676	0.164230412
Shirak	Ashotsk	Mets Sepasar	17	sheep	serum	10.10.22	786	0	1999	41°02'55"N	43°49'22"E	556.66	1.52	75.31	3.99	19.99	399.6001	15.9201	0.160818707
Shirak	Ashotsk	Mets Sepasar	17	sheep	serum	10.10.22	787	0	1999	41°02'55"N	43°49'22"E	556.66	1.52	75.31	3.99	19.99	399.6001	15.9201	0.160818707
Shirak	Ashotsk	Mets Sepasar	17	sheep	serum	10.10.22	788	0	1999	41°02'55"N	43°49'22"E	556.66	1.52	75.31	3.99	19.99	399.6001	15.9201	0.160818707
Shirak	Ashotsk	Mets Sepasar	17	sheep	serum	10.10.22	789	0	1999	41°02'55"N	43°49'22"E	556.66	1.52	75.31	3.99	19.99	399.6001	15.9201	0.160818707
Shirak	Ashotsk	Mets Sepasar	17	sheep	serum	10.10.22	790	0	1999	41°02'55"N	43°49'22"E	556.66	1.52	75.31	3.99	19.99	399.6001	15.9201	0.160818707
Shirak	Ashotsk	Mets Sepasar	17	sheep	serum	10.10.22	791	0	1999	41°02'55"N	43°49'22"E	556.66	1.52	75.31	3.99	19.99	399.6001	15.9201	0.160818707
Shirak	Ashotsk	Mets Sepasar	17	sheep	serum	10.10.22	792	0	1999	41°02'55"N	43°49'22"E	556.66	1.52	75.31	3.99	19.99	399.6001	15.9201	0.160818707
Shirak	Ashotsk	Mets Sepasar	17	sheep	serum	10.10.22	793	0	1999	41°02'55"N	43°49'22"E	556.66	1.52	75.31	3.99	19.99	399.6001	15.9201	0.160818707
Shirak	Ashotsk	Mets Sepasar	17	sheep	serum	10.10.22	794	0	1999	41°02'55"N	43°49'22"E	556.66	1.52	75.31	3.99	19.99	399.6001	15.9201	0.160818707
Shirak	Ashotsk	Mets Sepasar	17	sheep	serum	10.10.22	795	0	1999	41°02'55"N	43°49'22"E	556.66	1.52	75.31	3.99	19.99	399.6001	15.9201	0.160818707
Shirak	Ashotsk	Mets Sepasar	17	sheep	serum	10.10.22	796	0	1999	41°02'55"N	43°49'22"E	556.66	1.52	75.31	3.99	19.99	399.6001	15.9201	0.160818707
Shirak	Ashotsk	Mets Sepasar	17	sheep	serum	10.10.22	797	0	1999	41°02'55"N	43°49'22"E	556.66	1.52	75.31	3.99	19.99	399.6001	15.9201	0.160818707
Shirak	Ashotsk	Mets Sepasar	17	sheep	serum	10.10.22	798	1	1999	41°02'55"N	43°49'22"E	556.66	1.52	75.31	3.99	19.99	399.6001	15.9201	0.160818707
Shirak	Ashotsk	Mets Sepasar	17	sheep	serum	10.10.22	799	1	1999	41°02'55"N	43°49'22"E	556.66	1.52	75.31	3.99	19.99	399.6001	15.9201	0.160818707
Shirak	Ashotsk	Mets Sepasar	17	sheep	serum	10.10.22	800	1	1999	41°02'55"N	43°49'22"E	556.66	1.52	75.31	3.99	19.99	399.6001	15.9201	0.160818707
Shirak	Ashotsk	Mets Sepasar	17	sheep	serum	10.10.22	801	1	1999	41°02'55"N	43°49'22"E	556.66	1.52	75.31	3.99	19.99	399.6001	15.9201	0.160818707
Shirak	Ashotsk	Mets Sepasar	17	sheep	serum	10.10.22	802	1	1999	41°02'55"N	43°49'22"E	556.66	1.52	75.31	3.99	19.99	399.6001	15.9201	0.160818707
Shirak	Ashotsk	Mets Sepasar	17	sheep	serum	10.10.22	803	1	1999	41°02'55"N	43°49'22"E	556.66	1.52	75.31	3.99	19.99	399.6001	15.9201	0.160818707
Shirak	Ashotsk	Mets Sepasar	17	sheep	serum	10.10.22	804	1	1999	41°02'55"N	43°49'22"E	556.66	1.52	75.31	3.99	19.99	399.6001	15.9201	0.160818707
Shirak	Ashotsk	Mets Sepasar	17	sheep	serum	10.10.22	805	1	1999	41°02'55"N	43°49'22"E	556.66	1.52	75.31	3.99	19.99	399.6001	15.9201	0.160818707
Shirak	Ashotsk	Mets Sepasar	17	sheep	serum	10.10.22	806	1	1999	41°02'55"N	43°49'22"E	556.66	1.52	75.31	3.99	19.99	399.6001	15.9201	0.160818707
Shirak	Ashotsk	Mets Sepasar	17	sheep	serum	10.10.22	807	1	1999	41°02'55"N	43°49'22"E	556.66	1.52	75.31	3.99	19.99	399.6001	15.9201	0.160818707
Shirak	Ashotsk	Mets Sepasar	17	sheep	serum	16.05.23	1671	1	1999	41°02'55"N	43°49'22"E	642.9	1.76	76.76	5.02	19.99	399.6001	25.2004	0.166438886
Shirak	Ashotsk	Mets Sepasar	17	sheep	serum	16.05.23	1672	1	1999	41°02'55"N	43°49'22"E	642.9	1.76	76.76	5.02	19.99	399.6001	25.2004	0.166438886
Shirak	Ashotsk	Mets Sepasar	17	sheep	serum	16.05.23	1673	1	1999	41°02'55"N	43°49'22"E	642.9	1.76	76.76	5.02	19.99	399.6001	25.2004	0.166438886
Shirak	Ashotsk	Mets Sepasar	17	sheep	serum	16.05.23	1674	1	1999	41°02'55"N	43°49'22"E	642.9	1.76	76.76	5.02	19.99	399.6001	25.2004	0.166438886
Shirak	Ashotsk	Mets Sepasar	17	sheep	serum	16.05.23	1675	1	1999	41°02'55"N	43°49'22"E	642.9	1.76	76.76	5.02	19.99	399.6001	25.2004	0.166438886
Shirak	Ashotsk	Mets Sepasar	17	sheep	serum	16.05.23	1676	1	1999	41°02'55"N	43°49'22"E	642.9	1.76	76.76	5.02	19.99	399.6001	25.2004	0.166438886
Shirak	Ashotsk	Mets Sepasar	17	sheep	serum	16.05.23	1677	1	1999	41°02'55"N	43°49'22"E	642.9	1.76	76.76	5.02	19.99	399.6001	25.2004	0.166438886
Shirak	Ashotsk	Mets Sepasar	17	sheep	serum	16.05.23	1678	1	1999	41°02'55"N	43°49'22"E	642.9	1.76	76.76	5.02	19.99	399.6001	25.2004	0.166438886
Shirak	Ashotsk	Musayelyan	18	cattle	serum	15-17.05.23	1610	0	2052	40°59′28″N	43°56′22″E	642.9	1.76	76.76	5.02	20.52	421.0704	25.2004	0.184722307
Shirak	Ashotsk	Musayelyan	18	cattle	serum	15-17.05.23	1611	0	2052	40°59′28″N	43°56′22″E	642.9	1.76	76.76	5.02	20.52	421.0704	25.2004	0.184722307
Shirak	Ashotsk	Musayelyan	18	cattle	serum	15-17.05.23	1612	0	2052	40°59′28″N	43°56′22″E	642.9	1.76	76.76	5.02	20.52	421.0704	25.2004	0.184722307
Shirak	Ashotsk	Musayelyan	18	cattle	serum	15-17.05.23	1613	0	2052	40°59′28″N	43°56′22″E	642.9	1.76	76.76	5.02	20.52	421.0704	25.2004	0.184722307
Shirak	Ashotsk	Musayelyan	18	cattle	serum	15-17.05.23	1614	0	2052	40°59′28″N	43°56′22″E	642.9	1.76	76.76	5.02	20.52	421.0704	25.2004	0.184722307
Shirak	Ashotsk	Musayelyan	18	cattle	serum	15-17.05.23	1615	0	2052	40°59′28″N	43°56′22″E	642.9	1.76	76.76	5.02	20.52	421.0704	25.2004	0.184722307
Shirak	Ashotsk	Musayelyan	18	cattle	serum	15-17.05.23	1616	0	2052	40°59′28″N	43°56′22″E	642.9	1.76	76.76	5.02	20.52	421.0704	25.2004	0.184722307
Shirak	Ashotsk	Musayelyan	18	cattle	serum	15-17.05.23	1617	0	2052	40°59′28″N	43°56′22″E	642.9	1.76	76.76	5.02	20.52	421.0704	25.2004	0.184722307
Shirak	Ashotsk	Musayelyan	18	cattle	serum	15-17.05.23	1618	0	2052	40°59′28″N	43°56′22″E	642.9	1.76	76.76	5.02	20.52	421.0704	25.2004	0.184722307
Shirak	Ashotsk	Musayelyan	18	cattle	serum	15-17.05.23	1619	0	2052	40°59′28″N	43°56′22″E	642.9	1.76	76.76	5.02	20.52	421.0704	25.2004	0.184722307
Shirak	Ashotsk	Musayelyan	18	cattle	serum	15-17.05.23	1620	0	2052	40°59′28″N	43°56′22″E	642.9	1.76	76.76	5.02	20.52	421.0704	25.2004	0.184722307
Shirak	Ashotsk	Musayelyan	18	cattle	serum	15-17.05.23	1621	0	2052	40°59′28″N	43°56′22″E	642.9	1.76	76.76	5.02	20.52	421.0704	25.2004	0.184722307
Shirak	Ashotsk	Musayelyan	18	cattle	serum	15-17.05.23	1622	0	2052	40°59′28″N	43°56′22″E	642.9	1.76	76.76	5.02	20.52	421.0704	25.2004	0.184722307
Shirak	Ashotsk	Musayelyan	18	cattle	serum	15-17.05.23	1623	0	2052	40°59′28″N	43°56′22″E	642.9	1.76	76.76	5.02	20.52	421.0704	25.2004	0.184722307
Shirak	Ashotsk	Musayelyan	18	cattle	serum	15-17.05.23	1624	0	2052	40°59′28″N	43°56′22″E	642.9	1.76	76.76	5.02	20.52	421.0704	25.2004	0.184722307
Shirak	Ashotsk	Musayelyan	18	cattle	serum	15-17.05.23	1625	0	2052	40°59′28″N	43°56′22″E	642.9	1.76	76.76	5.02	20.52	421.0704	25.2004	0.184722307
Shirak	Ashotsk	Musayelyan	18	cattle	serum	15-17.05.23	1626	0	2052	40°59′28″N	43°56′22″E	642.9	1.76	76.76	5.02	20.52	421.0704	25.2004	0.184722307
Shirak	Ashotsk	Musayelyan	18	cattle	serum	15-17.05.23	1627	0	2052	40°59′28″N	43°56′22″E	642.9	1.76	76.76	5.02	20.52	421.0704	25.2004	0.184722307
Shirak	Ashotsk	Musayelyan	18	cattle	serum	15-17.05.23	1628	0	2052	40°59′28″N	43°56′22″E	642.9	1.76	76.76	5.02	20.52	421.0704	25.2004	0.184722307
Shirak	Ashotsk	Musayelyan	18	cattle	serum	15-17.05.23	1629	0	2052	40°59′28″N	43°56′22″E	642.9	1.76	76.76	5.02	20.52	421.0704	25.2004	0.184722307
Shirak	Ashotsk	Musayelyan	18	cattle	serum	15-17.05.23	1630	0	2052	40°59′28″N	43°56′22″E	642.9	1.76	76.76	5.02	20.52	421.0704	25.2004	0.184722307
Shirak	Ashotsk	Musayelyan	18	cattle	serum	15-17.05.23	1631	0	2052	40°59′28″N	43°56′22″E	642.9	1.76	76.76	5.02	20.52	421.0704	25.2004	0.184722307
Shirak	Ashotsk	Musayelyan	18	cattle	serum	15-17.05.23	1632	0	2052	40°59′28″N	43°56′22″E	642.9	1.76	76.76	5.02	20.52	421.0704	25.2004	0.184722307
Shirak	Ashotsk	Musayelyan	18	cattle	serum	15-17.05.23	1633	0	2052	40°59′28″N	43°56′22″E	642.9	1.76	76.76	5.02	20.52	421.0704	25.2004	0.184722307
Shirak	Ashotsk	Musayelyan	18	cattle	serum	15-17.05.23	1634	0	2052	40°59′28″N	43°56′22″E	642.9	1.76	76.76	5.02	20.52	421.0704	25.2004	0.184722307
Shirak	Ashotsk	Musayelyan	18	cattle	serum	15-17.05.23	1635	0	2052	40°59′28″N	43°56′22″E	642.9	1.76	76.76	5.02	20.52	421.0704	25.2004	0.184722307
Shirak	Ashotsk	Musayelyan	18	cattle	serum	15-17.05.23	1636	0	2052	40°59′28″N	43°56′22″E	642.9	1.76	76.76	5.02	20.52	421.0704	25.2004	0.184722307
Shirak	Ashotsk	Musayelyan	18	cattle	serum	15-17.05.23	1637	0	2052	40°59′28″N	43°56′22″E	642.9	1.76	76.76	5.02	20.52	421.0704	25.2004	0.184722307
Shirak	Ashotsk	Musayelyan	18	cattle	serum	15-17.05.23	1638	0	2052	40°59′28″N	43°56′22″E	642.9	1.76	76.76	5.02	20.52	421.0704	25.2004	0.184722307
Shirak	Ashotsk	Musayelyan	18	cattle	serum	15-17.05.23	1639	0	2052	40°59′28″N	43°56′22″E	642.9	1.76	76.76	5.02	20.52	421.0704	25.2004	0.184722307
Shirak	Ashotsk	Musayelyan	18	cattle	serum	15-17.05.23	1640	0	2052	40°59′28″N	43°56′22″E	642.9	1.76	76.76	5.02	20.52	421.0704	25.2004	0.184722307
Shirak	Ashotsk	Musayelyan	18	cattle	serum	15-17.05.23	1641	0	2052	40°59′28″N	43°56′22″E	642.9	1.76	76.76	5.02	20.52	421.0704	25.2004	0.184722307
Shirak	Ashotsk	Musayelyan	18	cattle	serum	15-17.05.23	1642	0	2052	40°59′28″N	43°56′22″E	642.9	1.76	76.76	5.02	20.52	421.0704	25.2004	0.184722307
Shirak	Ashotsk	Musayelyan	18	cattle	serum	15-17.05.23	1643	0	2052	40°59′28″N	43°56′22″E	642.9	1.76	76.76	5.02	20.52	421.0704	25.2004	0.184722307
Shirak	Ashotsk	Musayelyan	18	cattle	serum	15-17.05.23	1644	0	2052	40°59′28″N	43°56′22″E	642.9	1.76	76.76	5.02	20.52	421.0704	25.2004	0.184722307
Shirak	Ashotsk	Musayelyan	18	cattle	serum	15-17.05.23	1645	0	2052	40°59′28″N	43°56′22″E	642.9	1.76	76.76	5.02	20.52	421.0704	25.2004	0.184722307
Shirak	Ashotsk	Musayelyan	18	cattle	serum	15-17.05.23	1646	0	2052	40°59′28″N	43°56′22″E	642.9	1.76	76.76	5.02	20.52	421.0704	25.2004	0.184722307
Shirak	Ashotsk	Musayelyan	18	cattle	serum	15-17.05.23	1647	0	2052	40°59′28″N	43°56′22″E	642.9	1.76	76.76	5.02	20.52	421.0704	25.2004	0.184722307
Shirak	Ashotsk	Musayelyan	18	cattle	serum	15-17.05.23	1648	0	2052	40°59′28″N	43°56′22″E	642.9	1.76	76.76	5.02	20.52	421.0704	25.2004	0.184722307
Shirak	Ashotsk	Musayelyan	18	cattle	serum	15-17.05.23	1649	1	2052	40°59′28″N	43°56′22″E	642.9	1.76	76.76	5.02	20.52	421.0704	25.2004	0.184722307
Shirak	Ashotsk	Musayelyan	18	cattle	serum	15-17.05.23	1650	1	2052	40°59′28″N	43°56′22″E	642.9	1.76	76.76	5.02	20.52	421.0704	25.2004	0.184722307
Shirak	Ashotsk	Musayelyan	18	cattle	serum	15-17.05.23	1651	1	2052	40°59′28″N	43°56′22″E	642.9	1.76	76.76	5.02	20.52	421.0704	25.2004	0.184722307
Shirak	Ashotsk	Musayelyan	18	cattle	serum	15-17.05.23	1652	1	2052	40°59′28″N	43°56′22″E	642.9	1.76	76.76	5.02	20.52	421.0704	25.2004	0.184722307
Shirak	Ashotsk	Musayelyan	18	sheep	serum	14.12.23	1827	0	2052	40°59′28″N	43°56′22″E	642.9	1.76	76.76	5.02	20.52	421.0704	25.2004	0.184722307
Shirak	Ashotsk	Musayelyan	18	sheep	serum	14.12.23	1828	0	2052	40°59′28″N	43°56′22″E	642.9	1.76	76.76	5.02	20.52	421.0704	25.2004	0.184722307
Shirak	Ashotsk	Musayelyan	18	sheep	serum	14.12.23	1829	0	2052	40°59′28″N	43°56′22″E	642.9	1.76	76.76	5.02	20.52	421.0704	25.2004	0.184722307
Shirak	Ashotsk	Musayelyan	18	sheep	serum	14.12.23	1830	0	2052	40°59′28″N	43°56′22″E	642.9	1.76	76.76	5.02	20.52	421.0704	25.2004	0.184722307
Shirak	Ashotsk	Musayelyan	18	sheep	serum	14.12.23	1831	0	2052	40°59′28″N	43°56′22″E	642.9	1.76	76.76	5.02	20.52	421.0704	25.2004	0.184722307
Shirak	Ashotsk	Musayelyan	18	sheep	serum	14.12.23	1832	0	2052	40°59′28″N	43°56′22″E	642.9	1.76	76.76	5.02	20.52	421.0704	25.2004	0.184722307
Shirak	Ashotsk	Musayelyan	18	sheep	serum	14.12.23	1833	0	2052	40°59′28″N	43°56′22″E	642.9	1.76	76.76	5.02	20.52	421.0704	25.2004	0.184722307
Shirak	Ashotsk	Musayelyan	18	sheep	serum	14.12.23	1834	0	2052	40°59′28″N	43°56′22″E	642.9	1.76	76.76	5.02	20.52	421.0704	25.2004	0.184722307
Shirak	Ashotsk	Musayelyan	18	sheep	serum	14.12.23	1835	0	2052	40°59′28″N	43°56′22″E	642.9	1.76	76.76	5.02	20.52	421.0704	25.2004	0.184722307
Shirak	Ashotsk	Musayelyan	18	sheep	serum	14.12.23	1836	0	2052	40°59′28″N	43°56′22″E	642.9	1.76	76.76	5.02	20.52	421.0704	25.2004	0.184722307
Shirak	Ashotsk	Musayelyan	18	sheep	serum	14.12.23	1837	0	2052	40°59′28″N	43°56′22″E	642.9	1.76	76.76	5.02	20.52	421.0704	25.2004	0.184722307
Shirak	Ashotsk	Musayelyan	18	sheep	serum	14.12.23	1838	0	2052	40°59′28″N	43°56′22″E	642.9	1.76	76.76	5.02	20.52	421.0704	25.2004	0.184722307
Shirak	Ashotsk	Musayelyan	18	sheep	serum	14.12.23	1839	0	2052	40°59′28″N	43°56′22″E	642.9	1.76	76.76	5.02	20.52	421.0704	25.2004	0.184722307
Shirak	Ashotsk	Musayelyan	18	sheep	serum	14.12.23	1840	1	2052	40°59′28″N	43°56′22″E	642.9	1.76	76.76	5.02	20.52	421.0704	25.2004	0.184722307
Shirak	Ashotsk	Musayelyan	18	sheep	serum	14.12.23	1841	1	2052	40°59′28″N	43°56′22″E	642.9	1.76	76.76	5.02	20.52	421.0704	25.2004	0.184722307
Lori	Spitak	Nor Khachakap	49	sheep	serum	23.11.22	1083	0	1462	40°50'17"N	44°21'22"E	457.15	1.25	68.48	7.17	14.62	213.7444	51.4089	0.091143756
Lori	Spitak	Nor Khachakap	49	sheep	serum	23.11.22	1084	0	1462	40°50'17"N	44°21'22"E	457.15	1.25	68.48	7.17	14.62	213.7444	51.4089	0.091143756
Lori	Spitak	Nor Khachakap	49	sheep	serum	23.11.22	1085	0	1462	40°50'17"N	44°21'22"E	457.15	1.25	68.48	7.17	14.62	213.7444	51.4089	0.091143756
Lori	Spitak	Nor Khachakap	49	sheep	serum	23.11.22	1086	0	1462	40°50'17"N	44°21'22"E	457.15	1.25	68.48	7.17	14.62	213.7444	51.4089	0.091143756
Lori	Spitak	Nor Khachakap	49	sheep	serum	23.11.22	1087	0	1462	40°50'17"N	44°21'22"E	457.15	1.25	68.48	7.17	14.62	213.7444	51.4089	0.091143756
Lori	Spitak	Nor Khachakap	49	sheep	serum	23.11.22	1088	0	1462	40°50'17"N	44°21'22"E	457.15	1.25	68.48	7.17	14.62	213.7444	51.4089	0.091143756
Lori	Spitak	Nor Khachakap	49	sheep	serum	23.11.22	1089	0	1462	40°50'17"N	44°21'22"E	457.15	1.25	68.48	7.17	14.62	213.7444	51.4089	0.091143756
Lori	Spitak	Nor Khachakap	49	sheep	serum	23.11.22	1090	0	1462	40°50'17"N	44°21'22"E	457.15	1.25	68.48	7.17	14.62	213.7444	51.4089	0.091143756
Lori	Spitak	Nor Khachakap	49	sheep	serum	23.11.22	1091	0	1462	40°50'17"N	44°21'22"E	457.15	1.25	68.48	7.17	14.62	213.7444	51.4089	0.091143756
Lori	Spitak	Nor Khachakap	49	sheep	serum	23.11.22	1092	0	1462	40°50'17"N	44°21'22"E	457.15	1.25	68.48	7.17	14.62	213.7444	51.4089	0.091143756
Lori	Spitak	Nor Khachakap	49	sheep	serum	23.11.22	1093	0	1462	40°50'17"N	44°21'22"E	457.15	1.25	68.48	7.17	14.62	213.7444	51.4089	0.091143756
Lori	Spitak	Nor Khachakap	49	sheep	serum	23.11.22	1094	0	1462	40°50'17"N	44°21'22"E	457.15	1.25	68.48	7.17	14.62	213.7444	51.4089	0.091143756
Lori	Spitak	Nor Khachakap	49	sheep	serum	23.11.22	1095	0	1462	40°50'17"N	44°21'22"E	457.15	1.25	68.48	7.17	14.62	213.7444	51.4089	0.091143756
Lori	Spitak	Nor Khachakap	49	sheep	serum	23.11.22	1096	0	1462	40°50'17"N	44°21'22"E	457.15	1.25	68.48	7.17	14.62	213.7444	51.4089	0.091143756
Lori	Spitak	Nor Khachakap	49	sheep	serum	23.11.22	1097	0	1462	40°50'17"N	44°21'22"E	457.15	1.25	68.48	7.17	14.62	213.7444	51.4089	0.091143756
Lori	Spitak	Nor Khachakap	49	sheep	serum	23.11.22	1098	0	1462	40°50'17"N	44°21'22"E	457.15	1.25	68.48	7.17	14.62	213.7444	51.4089	0.091143756
Lori	Spitak	Nor Khachakap	49	sheep	serum	23.11.22	1099	0	1462	40°50'17"N	44°21'22"E	457.15	1.25	68.48	7.17	14.62	213.7444	51.4089	0.091143756
Lori	Spitak	Nor Khachakap	49	sheep	serum	23.11.22	1100	1	1462	40°50'17"N	44°21'22"E	457.15	1.25	68.48	7.17	14.62	213.7444	51.4089	0.091143756
Lori	Spitak	Nor Khachakap	49	sheep	serum	23.11.22	1101	1	1462	40°50'17"N	44°21'22"E	457.15	1.25	68.48	7.17	14.62	213.7444	51.4089	0.091143756
Shirak	Artik	Nor Kyanq	19	cattle	serum	10.10.22	808	0	1628	40°39'20"N	43°55'49"E	332.98	0.91	60.43	8.43	16.28	265.0384	71.0649	0.137301718
Shirak	Artik	Nor Kyanq	19	cattle	serum	10.10.22	809	0	1628	40°39'20"N	43°55'49"E	332.98	0.91	60.43	8.43	16.28	265.0384	71.0649	0.137301718
Shirak	Artik	Nor Kyanq	19	cattle	serum	10.10.22	810	0	1628	40°39'20"N	43°55'49"E	332.98	0.91	60.43	8.43	16.28	265.0384	71.0649	0.137301718
Shirak	Artik	Nor Kyanq	19	cattle	serum	10.10.22	811	0	1628	40°39'20"N	43°55'49"E	332.98	0.91	60.43	8.43	16.28	265.0384	71.0649	0.137301718
Shirak	Artik	Nor Kyanq	19	cattle	serum	10.10.22	812	0	1628	40°39'20"N	43°55'49"E	332.98	0.91	60.43	8.43	16.28	265.0384	71.0649	0.137301718
Shirak	Artik	Nor Kyanq	19	cattle	serum	10.10.22	813	0	1628	40°39'20"N	43°55'49"E	332.98	0.91	60.43	8.43	16.28	265.0384	71.0649	0.137301718
Shirak	Artik	Nor Kyanq	19	cattle	serum	10.10.22	814	0	1628	40°39'20"N	43°55'49"E	332.98	0.91	60.43	8.43	16.28	265.0384	71.0649	0.137301718
Shirak	Artik	Nor Kyanq	19	cattle	serum	10.10.22	815	0	1628	40°39'20"N	43°55'49"E	332.98	0.91	60.43	8.43	16.28	265.0384	71.0649	0.137301718
Shirak	Artik	Nor Kyanq	19	cattle	serum	10.10.22	816	0	1628	40°39'20"N	43°55'49"E	332.98	0.91	60.43	8.43	16.28	265.0384	71.0649	0.137301718
Shirak	Artik	Nor Kyanq	19	cattle	serum	10.10.22	817	0	1628	40°39'20"N	43°55'49"E	332.98	0.91	60.43	8.43	16.28	265.0384	71.0649	0.137301718
Shirak	Artik	Nor Kyanq	19	cattle	serum	10.10.22	818	1	1628	40°39'20"N	43°55'49"E	332.98	0.91	60.43	8.43	16.28	265.0384	71.0649	0.137301718
Shirak	Artik	Nor Kyanq	19	cattle	serum	10.10.22	819	1	1628	40°39'20"N	43°55'49"E	332.98	0.91	60.43	8.43	16.28	265.0384	71.0649	0.137301718
Shirak	Artik	Nor Kyanq	19	cattle	serum	10.10.22	820	1	1628	40°39'20"N	43°55'49"E	332.98	0.91	60.43	8.43	16.28	265.0384	71.0649	0.137301718
Shirak	Artik	Nor Kyanq	19	cattle	serum	10.10.22	821	1	1628	40°39'20"N	43°55'49"E	332.98	0.91	60.43	8.43	16.28	265.0384	71.0649	0.137301718
Shirak	Artik	Pemzashen	20	sheep	serum	14.12.23	1842	0	1792	40°35'07"N	43°56'23"E	535.33	1.47	65.02	8.73	17.92	321.1264	76.2129	0.183566525
Shirak	Artik	Pemzashen	20	sheep	serum	14.12.23	1843	0	1792	40°35'07"N	43°56'23"E	535.33	1.47	65.02	8.73	17.92	321.1264	76.2129	0.183566525
Shirak	Artik	Pemzashen	20	sheep	serum	14.12.23	1844	0	1792	40°35'07"N	43°56'23"E	535.33	1.47	65.02	8.73	17.92	321.1264	76.2129	0.183566525
Shirak	Artik	Pemzashen	20	sheep	serum	14.12.23	1845	0	1792	40°35'07"N	43°56'23"E	535.33	1.47	65.02	8.73	17.92	321.1264	76.2129	0.183566525
Shirak	Artik	Pemzashen	20	sheep	serum	14.12.23	1846	0	1792	40°35'07"N	43°56'23"E	535.33	1.47	65.02	8.73	17.92	321.1264	76.2129	0.183566525
Shirak	Artik	Pemzashen	20	sheep	serum	14.12.23	1847	0	1792	40°35'07"N	43°56'23"E	535.33	1.47	65.02	8.73	17.92	321.1264	76.2129	0.183566525
Shirak	Artik	Pemzashen	20	sheep	serum	14.12.23	1848	0	1792	40°35'07"N	43°56'23"E	535.33	1.47	65.02	8.73	17.92	321.1264	76.2129	0.183566525
Shirak	Artik	Pemzashen	20	sheep	serum	14.12.23	1849	0	1792	40°35'07"N	43°56'23"E	535.33	1.47	65.02	8.73	17.92	321.1264	76.2129	0.183566525
Shirak	Artik	Pemzashen	20	sheep	serum	14.12.23	1850	0	1792	40°35'07"N	43°56'23"E	535.33	1.47	65.02	8.73	17.92	321.1264	76.2129	0.183566525
Shirak	Artik	Pemzashen	20	sheep	serum	14.12.23	1851	0	1792	40°35'07"N	43°56'23"E	535.33	1.47	65.02	8.73	17.92	321.1264	76.2129	0.183566525
Shirak	Artik	Pemzashen	20	sheep	serum	14.12.23	1852	0	1792	40°35'07"N	43°56'23"E	535.33	1.47	65.02	8.73	17.92	321.1264	76.2129	0.183566525
Shirak	Artik	Pemzashen	20	sheep	serum	14.12.23	1853	0	1792	40°35'07"N	43°56'23"E	535.33	1.47	65.02	8.73	17.92	321.1264	76.2129	0.183566525
Shirak	Artik	Pemzashen	20	sheep	serum	14.12.23	1854	0	1792	40°35'07"N	43°56'23"E	535.33	1.47	65.02	8.73	17.92	321.1264	76.2129	0.183566525
Shirak	Artik	Pemzashen	20	sheep	serum	14.12.23	1855	0	1792	40°35'07"N	43°56'23"E	535.33	1.47	65.02	8.73	17.92	321.1264	76.2129	0.183566525
Shirak	Artik	Pemzashen	20	sheep	serum	14.12.23	1856	0	1792	40°35'07"N	43°56'23"E	535.33	1.47	65.02	8.73	17.92	321.1264	76.2129	0.183566525
Shirak	Artik	Pemzashen	20	sheep	serum	14.12.23	1857	0	1792	40°35'07"N	43°56'23"E	535.33	1.47	65.02	8.73	17.92	321.1264	76.2129	0.183566525
Shirak	Artik	Pemzashen	20	sheep	serum	14.12.23	1858	1	1792	40°35'07"N	43°56'23"E	535.33	1.47	65.02	8.73	17.92	321.1264	76.2129	0.183566525
Shirak	Artik	Pemzashen	20	sheep	serum	14.12.23	1859	1	1792	40°35'07"N	43°56'23"E	535.33	1.47	65.02	8.73	17.92	321.1264	76.2129	0.183566525
Shirak	Artik	Pemzashen	20	sheep	serum	14.12.23	1860	1	1792	40°35'07"N	43°56'23"E	535.33	1.47	65.02	8.73	17.92	321.1264	76.2129	0.183566525
Shirak	Artik	Pemzashen	20	sheep	serum	14.12.23	1861	1	1792	40°35'07"N	43°56'23"E	535.33	1.47	65.02	8.73	17.92	321.1264	76.2129	0.183566525
Shirak	Akhuryan	Pokrashen	21	cattle	serum	14.12.23	1862	0	1908	40°53′37″ N	43°52′42″ E	642.9	1.76	76.76	5.02	19.08	364.0464	25.2004	0.140193252
Shirak	Akhuryan	Pokrashen	21	cattle	serum	14.12.23	1863	0	1908	40°53′37″ N	43°52′42″ E	642.9	1.76	76.76	5.02	19.08	364.0464	25.2004	0.140193252
Shirak	Akhuryan	Pokrashen	21	cattle	serum	14.12.23	1864	0	1908	40°53′37″ N	43°52′42″ E	642.9	1.76	76.76	5.02	19.08	364.0464	25.2004	0.140193252
Shirak	Akhuryan	Pokrashen	21	cattle	serum	14.12.23	1865	0	1908	40°53′37″ N	43°52′42″ E	642.9	1.76	76.76	5.02	19.08	364.0464	25.2004	0.140193252
Shirak	Akhuryan	Pokrashen	21	cattle	serum	14.12.23	1866	0	1908	40°53′37″ N	43°52′42″ E	642.9	1.76	76.76	5.02	19.08	364.0464	25.2004	0.140193252
Shirak	Akhuryan	Pokrashen	21	cattle	serum	14.12.23	1867	0	1908	40°53′37″ N	43°52′42″ E	642.9	1.76	76.76	5.02	19.08	364.0464	25.2004	0.140193252
Shirak	Akhuryan	Pokrashen	21	cattle	serum	14.12.23	1868	0	1908	40°53′37″ N	43°52′42″ E	642.9	1.76	76.76	5.02	19.08	364.0464	25.2004	0.140193252
Shirak	Akhuryan	Pokrashen	21	cattle	serum	14.12.23	1869	0	1908	40°53′37″ N	43°52′42″ E	642.9	1.76	76.76	5.02	19.08	364.0464	25.2004	0.140193252
Shirak	Akhuryan	Pokrashen	21	cattle	serum	14.12.23	1870	0	1908	40°53′37″ N	43°52′42″ E	642.9	1.76	76.76	5.02	19.08	364.0464	25.2004	0.140193252
Shirak	Akhuryan	Pokrashen	21	cattle	serum	14.12.23	1871	0	1908	40°53′37″ N	43°52′42″ E	642.9	1.76	76.76	5.02	19.08	364.0464	25.2004	0.140193252
Shirak	Akhuryan	Pokrashen	21	cattle	serum	14.12.23	1872	0	1908	40°53′37″ N	43°52′42″ E	642.9	1.76	76.76	5.02	19.08	364.0464	25.2004	0.140193252
Shirak	Akhuryan	Pokrashen	21	cattle	serum	14.12.23	1873	0	1908	40°53′37″ N	43°52′42″ E	642.9	1.76	76.76	5.02	19.08	364.0464	25.2004	0.140193252
Shirak	Akhuryan	Pokrashen	21	cattle	serum	14.12.23	1874	0	1908	40°53′37″ N	43°52′42″ E	642.9	1.76	76.76	5.02	19.08	364.0464	25.2004	0.140193252
Shirak	Akhuryan	Pokrashen	21	cattle	serum	14.12.23	1875	0	1908	40°53′37″ N	43°52′42″ E	642.9	1.76	76.76	5.02	19.08	364.0464	25.2004	0.140193252
Shirak	Akhuryan	Pokrashen	21	cattle	serum	14.12.23	1876	0	1908	40°53′37″ N	43°52′42″ E	642.9	1.76	76.76	5.02	19.08	364.0464	25.2004	0.140193252
Shirak	Akhuryan	Pokrashen	21	cattle	serum	14.12.23	1877	0	1908	40°53′37″ N	43°52′42″ E	642.9	1.76	76.76	5.02	19.08	364.0464	25.2004	0.140193252
Shirak	Akhuryan	Pokrashen	21	cattle	serum	14.12.23	1878	0	1908	40°53′37″ N	43°52′42″ E	642.9	1.76	76.76	5.02	19.08	364.0464	25.2004	0.140193252
Shirak	Akhuryan	Pokrashen	21	cattle	serum	14.12.23	1879	0	1908	40°53′37″ N	43°52′42″ E	642.9	1.76	76.76	5.02	19.08	364.0464	25.2004	0.140193252
Shirak	Akhuryan	Pokrashen	21	cattle	serum	14.12.23	1880	0	1908	40°53′37″ N	43°52′42″ E	642.9	1.76	76.76	5.02	19.08	364.0464	25.2004	0.140193252
Shirak	Akhuryan	Pokrashen	21	cattle	serum	14.12.23	1881	0	1908	40°53′37″ N	43°52′42″ E	642.9	1.76	76.76	5.02	19.08	364.0464	25.2004	0.140193252
Shirak	Akhuryan	Pokrashen	21	cattle	serum	14.12.23	1882	0	1908	40°53′37″ N	43°52′42″ E	642.9	1.76	76.76	5.02	19.08	364.0464	25.2004	0.140193252
Shirak	Akhuryan	Pokrashen	21	cattle	serum	14.12.23	1883	0	1908	40°53′37″ N	43°52′42″ E	642.9	1.76	76.76	5.02	19.08	364.0464	25.2004	0.140193252
Shirak	Akhuryan	Pokrashen	21	cattle	serum	14.12.23	1884	0	1908	40°53′37″ N	43°52′42″ E	642.9	1.76	76.76	5.02	19.08	364.0464	25.2004	0.140193252
Shirak	Akhuryan	Pokrashen	21	cattle	serum	14.12.23	1885	0	1908	40°53′37″ N	43°52′42″ E	642.9	1.76	76.76	5.02	19.08	364.0464	25.2004	0.140193252
Shirak	Akhuryan	Pokrashen	21	cattle	serum	14.12.23	1886	0	1908	40°53′37″ N	43°52′42″ E	642.9	1.76	76.76	5.02	19.08	364.0464	25.2004	0.140193252
Shirak	Akhuryan	Pokrashen	21	cattle	serum	14.12.23	1887	0	1908	40°53′37″ N	43°52′42″ E	642.9	1.76	76.76	5.02	19.08	364.0464	25.2004	0.140193252
Shirak	Akhuryan	Pokrashen	21	cattle	serum	14.12.23	1888	0	1908	40°53′37″ N	43°52′42″ E	642.9	1.76	76.76	5.02	19.08	364.0464	25.2004	0.140193252
Shirak	Akhuryan	Pokrashen	21	cattle	serum	14.12.23	1889	0	1908	40°53′37″ N	43°52′42″ E	642.9	1.76	76.76	5.02	19.08	364.0464	25.2004	0.140193252
Shirak	Akhuryan	Pokrashen	21	cattle	serum	14.12.23	1890	1	1908	40°53′37″ N	43°52′42″ E	642.9	1.76	76.76	5.02	19.08	364.0464	25.2004	0.140193252
Shirak	Akhuryan	Pokrashen	21	cattle	serum	14.12.23	1891	1	1908	40°53′37″ N	43°52′42″ E	642.9	1.76	76.76	5.02	19.08	364.0464	25.2004	0.140193252
Shirak	Ashotsk	Salut	22	cattle	serum	06.05.21	7	0	2100	40°58'00"N	43°55'56"E	552.61	1.51	73.22	4.74	21	441	22.4676	0.200870427
Shirak	Ashotsk	Salut	22	sheep	serum	10.10.22	822	0	2088	40°58'00"N	43°55'56"E	556.66	1.52	75.31	3.99	20.88	435.9744	15.9201	0.192109798
Shirak	Ashotsk	Salut	22	sheep	serum	10.10.22	823	0	2088	40°58'00"N	43°55'56"E	556.66	1.52	75.31	3.99	20.88	435.9744	15.9201	0.192109798
Shirak	Ashotsk	Salut	22	sheep	serum	10.10.22	824	0	2088	40°58'00"N	43°55'56"E	556.66	1.52	75.31	3.99	20.88	435.9744	15.9201	0.192109798
Shirak	Ashotsk	Salut	22	sheep	serum	10.10.22	825	0	2088	40°58'00"N	43°55'56"E	556.66	1.52	75.31	3.99	20.88	435.9744	15.9201	0.192109798
Shirak	Ashotsk	Salut	22	sheep	serum	10.10.22	826	0	2088	40°58'00"N	43°55'56"E	556.66	1.52	75.31	3.99	20.88	435.9744	15.9201	0.192109798
Shirak	Ashotsk	Salut	22	sheep	serum	10.10.22	827	0	2088	40°58'00"N	43°55'56"E	556.66	1.52	75.31	3.99	20.88	435.9744	15.9201	0.192109798
Shirak	Ashotsk	Salut	22	sheep	serum	10.10.22	828	0	2088	40°58'00"N	43°55'56"E	556.66	1.52	75.31	3.99	20.88	435.9744	15.9201	0.192109798
Shirak	Ashotsk	Salut	22	sheep	serum	10.10.22	829	1	2088	40°58'00"N	43°55'56"E	556.66	1.52	75.31	3.99	20.88	435.9744	15.9201	0.192109798
Shirak	Ashotsk	Saragyugh	23	cattle	serum	06.05.21	8	0	2157	41°08′41″N	43°50′12″E	552.61	1.51	73.22	4.74	21.57	465.2649	22.4676	0.225832785
Shirak	Ashotsk	Saragyugh	23	sheep	serum	14.12.23	1892	0	2157	41°08′41″N	43°50′12″E	642.9	1.76	76.76	5.02	21.57	465.2649	25.2004	0.228643027
Shirak	Ashotsk	Saragyugh	23	sheep	serum	14.12.23	1893	0	2157	41°08′41″N	43°50′12″E	642.9	1.76	76.76	5.02	21.57	465.2649	25.2004	0.228643027
Shirak	Ashotsk	Saragyugh	23	sheep	serum	14.12.23	1894	0	2157	41°08′41″N	43°50′12″E	642.9	1.76	76.76	5.02	21.57	465.2649	25.2004	0.228643027
Shirak	Ashotsk	Saragyugh	23	sheep	serum	14.12.23	1895	0	2157	41°08′41″N	43°50′12″E	642.9	1.76	76.76	5.02	21.57	465.2649	25.2004	0.228643027
Shirak	Ashotsk	Saragyugh	23	sheep	serum	14.12.23	1896	0	2157	41°08′41″N	43°50′12″E	642.9	1.76	76.76	5.02	21.57	465.2649	25.2004	0.228643027
Shirak	Ashotsk	Saragyugh	23	sheep	serum	14.12.23	1897	0	2157	41°08′41″N	43°50′12″E	642.9	1.76	76.76	5.02	21.57	465.2649	25.2004	0.228643027
Shirak	Ashotsk	Saragyugh	23	sheep	serum	14.12.23	1898	0	2157	41°08′41″N	43°50′12″E	642.9	1.76	76.76	5.02	21.57	465.2649	25.2004	0.228643027
Shirak	Ashotsk	Saragyugh	23	sheep	serum	14.12.23	1899	0	2157	41°08′41″N	43°50′12″E	642.9	1.76	76.76	5.02	21.57	465.2649	25.2004	0.228643027
Shirak	Ashotsk	Saragyugh	23	sheep	serum	14.12.23	1900	0	2157	41°08′41″N	43°50′12″E	642.9	1.76	76.76	5.02	21.57	465.2649	25.2004	0.228643027
Shirak	Ashotsk	Saragyugh	23	sheep	serum	14.12.23	1901	0	2157	41°08′41″N	43°50′12″E	642.9	1.76	76.76	5.02	21.57	465.2649	25.2004	0.228643027
Shirak	Ashotsk	Saragyugh	23	sheep	serum	14.12.23	1902	0	2157	41°08′41″N	43°50′12″E	642.9	1.76	76.76	5.02	21.57	465.2649	25.2004	0.228643027
Shirak	Ashotsk	Saragyugh	23	sheep	serum	14.12.23	1903	0	2157	41°08′41″N	43°50′12″E	642.9	1.76	76.76	5.02	21.57	465.2649	25.2004	0.228643027
Shirak	Ashotsk	Saragyugh	23	sheep	serum	14.12.23	1904	1	2157	41°08′41″N	43°50′12″E	642.9	1.76	76.76	5.02	21.57	465.2649	25.2004	0.228643027
Shirak	Ani	Sarakap	24	cattle	serum	10.10.22	830	0	1578	40°33'10"N	43°43'50"E	332.98	0.91	60.43	8.43	15.78	249.0084	71.0649	0.12891107
Shirak	Ani	Sarakap	24	cattle	serum	10.10.22	831	0	1578	40°33'10"N	43°43'50"E	332.98	0.91	60.43	8.43	15.78	249.0084	71.0649	0.12891107
Shirak	Ani	Sarakap	24	cattle	serum	10.10.22	832	0	1578	40°33'10"N	43°43'50"E	332.98	0.91	60.43	8.43	15.78	249.0084	71.0649	0.12891107
Shirak	Ani	Sarakap	24	cattle	serum	10.10.22	833	0	1578	40°33'10"N	43°43'50"E	332.98	0.91	60.43	8.43	15.78	249.0084	71.0649	0.12891107
Shirak	Ani	Sarakap	24	cattle	serum	10.10.22	834	0	1578	40°33'10"N	43°43'50"E	332.98	0.91	60.43	8.43	15.78	249.0084	71.0649	0.12891107
Shirak	Ani	Sarakap	24	cattle	serum	10.10.22	835	0	1578	40°33'10"N	43°43'50"E	332.98	0.91	60.43	8.43	15.78	249.0084	71.0649	0.12891107
Shirak	Ani	Sarakap	24	cattle	serum	10.10.22	836	0	1578	40°33'10"N	43°43'50"E	332.98	0.91	60.43	8.43	15.78	249.0084	71.0649	0.12891107
Shirak	Ani	Sarakap	24	cattle	serum	10.10.22	837	0	1578	40°33'10"N	43°43'50"E	332.98	0.91	60.43	8.43	15.78	249.0084	71.0649	0.12891107
Shirak	Ani	Sarakap	24	cattle	serum	10.10.22	838	0	1578	40°33'10"N	43°43'50"E	332.98	0.91	60.43	8.43	15.78	249.0084	71.0649	0.12891107
Shirak	Ani	Sarakap	24	cattle	serum	10.10.22	839	0	1578	40°33'10"N	43°43'50"E	332.98	0.91	60.43	8.43	15.78	249.0084	71.0649	0.12891107
Shirak	Ani	Sarakap	24	cattle	serum	10.10.22	840	0	1578	40°33'10"N	43°43'50"E	332.98	0.91	60.43	8.43	15.78	249.0084	71.0649	0.12891107
Shirak	Ani	Sarakap	24	cattle	serum	10.10.22	841	0	1578	40°33'10"N	43°43'50"E	332.98	0.91	60.43	8.43	15.78	249.0084	71.0649	0.12891107
Shirak	Ani	Sarakap	24	cattle	serum	10.10.22	842	0	1578	40°33'10"N	43°43'50"E	332.98	0.91	60.43	8.43	15.78	249.0084	71.0649	0.12891107
Shirak	Ani	Sarakap	24	cattle	serum	10.10.22	843	0	1578	40°33'10"N	43°43'50"E	332.98	0.91	60.43	8.43	15.78	249.0084	71.0649	0.12891107
Lori	Spitak	Saramej	50	sheep	serum	27.05.22	600	0	1775	40°46'32"N	44°13'18"E	457.15	1.25	68.48	7.17	17.75	315.0625	51.4089	0.137794166
Lori	Spitak	Saramej	50	sheep	serum	27.05.22	601	0	1775	40°46'32"N	44°13'18"E	457.15	1.25	68.48	7.17	17.75	315.0625	51.4089	0.137794166
Lori	Spitak	Saramej	50	sheep	serum	27.05.22	602	0	1775	40°46'32"N	44°13'18"E	457.15	1.25	68.48	7.17	17.75	315.0625	51.4089	0.137794166
Lori	Spitak	Saramej	50	sheep	serum	27.05.22	603	0	1775	40°46'32"N	44°13'18"E	457.15	1.25	68.48	7.17	17.75	315.0625	51.4089	0.137794166
Lori	Spitak	Saramej	50	sheep	serum	27.05.22	604	0	1775	40°46'32"N	44°13'18"E	457.15	1.25	68.48	7.17	17.75	315.0625	51.4089	0.137794166
Lori	Spitak	Saramej	50	sheep	serum	27.05.22	605	0	1775	40°46'32"N	44°13'18"E	457.15	1.25	68.48	7.17	17.75	315.0625	51.4089	0.137794166
Lori	Spitak	Saramej	50	sheep	serum	27.05.22	606	0	1775	40°46'32"N	44°13'18"E	457.15	1.25	68.48	7.17	17.75	315.0625	51.4089	0.137794166
Lori	Spitak	Saramej	50	sheep	serum	27.05.22	607	0	1775	40°46'32"N	44°13'18"E	457.15	1.25	68.48	7.17	17.75	315.0625	51.4089	0.137794166
Lori	Spitak	Saramej	50	sheep	serum	27.05.22	608	0	1775	40°46'32"N	44°13'18"E	457.15	1.25	68.48	7.17	17.75	315.0625	51.4089	0.137794166
Lori	Spitak	Saramej	50	sheep	serum	27.05.22	609	0	1775	40°46'32"N	44°13'18"E	457.15	1.25	68.48	7.17	17.75	315.0625	51.4089	0.137794166
Lori	Spitak	Saramej	50	sheep	serum	27.05.22	610	0	1775	40°46'32"N	44°13'18"E	457.15	1.25	68.48	7.17	17.75	315.0625	51.4089	0.137794166
Lori	Spitak	Saramej	50	sheep	serum	27.05.22	611	0	1775	40°46'32"N	44°13'18"E	457.15	1.25	68.48	7.17	17.75	315.0625	51.4089	0.137794166
Lori	Spitak	Saramej	50	sheep	serum	27.05.22	612	0	1775	40°46'32"N	44°13'18"E	457.15	1.25	68.48	7.17	17.75	315.0625	51.4089	0.137794166
Lori	Spitak	Saramej	50	sheep	serum	27.05.22	613	0	1775	40°46'32"N	44°13'18"E	457.15	1.25	68.48	7.17	17.75	315.0625	51.4089	0.137794166
Tavush	Ijevan	Sarigyugh	67	sheep	serum	08.10.21	135	0	835	41°02'07"N	45°08'44"E	419.52	1.15	60.99	11.41	8.35	69.7225	130.1881	0.185372149
Tavush	Ijevan	Sarigyugh	67	sheep	serum	08.10.21	136	0	835	41°02'07"N	45°08'44"E	419.52	1.15	60.99	11.41	8.35	69.7225	130.1881	0.185372149
Tavush	Ijevan	Sarigyugh	67	sheep	serum	08.10.21	137	0	835	41°02'07"N	45°08'44"E	419.52	1.15	60.99	11.41	8.35	69.7225	130.1881	0.185372149
Tavush	Ijevan	Sarigyugh	67	sheep	serum	08.10.21	138	0	835	41°02'07"N	45°08'44"E	419.52	1.15	60.99	11.41	8.35	69.7225	130.1881	0.185372149
Tavush	Ijevan	Sarigyugh	67	sheep	serum	08.10.21	139	0	835	41°02'07"N	45°08'44"E	419.52	1.15	60.99	11.41	8.35	69.7225	130.1881	0.185372149
Tavush	Ijevan	Sarigyugh	67	sheep	serum	08.10.21	140	0	835	41°02'07"N	45°08'44"E	419.52	1.15	60.99	11.41	8.35	69.7225	130.1881	0.185372149
Tavush	Ijevan	Sarigyugh	67	sheep	serum	08.10.21	141	1	835	41°02'07"N	45°08'44"E	419.52	1.15	60.99	11.41	8.35	69.7225	130.1881	0.185372149
Tavush	Ijevan	Sarigyugh	67	sheep	serum	08.10.21	142	1	835	41°02'07"N	45°08'44"E	419.52	1.15	60.99	11.41	8.35	69.7225	130.1881	0.185372149
Tavush	Ijevan	Sarigyugh	67	sheep	serum	08.10.21	143	1	835	41°02'07"N	45°08'44"E	419.52	1.15	60.99	11.41	8.35	69.7225	130.1881	0.185372149
Tavush	Ijevan	Sevkar	68	cattle	serum	08.10.21	144	0	879	41°01'11"N	45°08'33"E	419.52	1.15	60.99	11.41	8.79	77.2641	130.1881	0.184127881
Tavush	Ijevan	Sevkar	68	cattle	serum	08.10.21	145	0	879	41°01'11"N	45°08'33"E	419.52	1.15	60.99	11.41	8.79	77.2641	130.1881	0.184127881
Tavush	Ijevan	Sevkar	68	cattle	serum	08.10.21	146	0	879	41°01'11"N	45°08'33"E	419.52	1.15	60.99	11.41	8.79	77.2641	130.1881	0.184127881
Tavush	Ijevan	Sevkar	68	cattle	serum	08.10.21	147	0	879	41°01'11"N	45°08'33"E	419.52	1.15	60.99	11.41	8.79	77.2641	130.1881	0.184127881
Tavush	Ijevan	Sevkar	68	cattle	serum	08.10.21	148	0	879	41°01'11"N	45°08'33"E	419.52	1.15	60.99	11.41	8.79	77.2641	130.1881	0.184127881
Tavush	Ijevan	Sevkar	68	cattle	serum	08.10.21	149	0	879	41°01'11"N	45°08'33"E	419.52	1.15	60.99	11.41	8.79	77.2641	130.1881	0.184127881
Tavush	Ijevan	Sevkar	68	cattle	serum	08.10.21	150	0	879	41°01'11"N	45°08'33"E	419.52	1.15	60.99	11.41	8.79	77.2641	130.1881	0.184127881
Tavush	Ijevan	Sevkar	68	cattle	serum	08.10.21	151	0	879	41°01'11"N	45°08'33"E	419.52	1.15	60.99	11.41	8.79	77.2641	130.1881	0.184127881
Tavush	Ijevan	Sevkar	68	cattle	serum	08.10.21	152	0	879	41°01'11"N	45°08'33"E	419.52	1.15	60.99	11.41	8.79	77.2641	130.1881	0.184127881
Tavush	Ijevan	Sevkar	68	cattle	serum	08.10.21	153	0	879	41°01'11"N	45°08'33"E	419.52	1.15	60.99	11.41	8.79	77.2641	130.1881	0.184127881
Tavush	Ijevan	Sevkar	68	cattle	serum	08.10.21	154	0	879	41°01'11"N	45°08'33"E	419.52	1.15	60.99	11.41	8.79	77.2641	130.1881	0.184127881
Tavush	Ijevan	Sevkar	68	cattle	serum	08.10.21	155	0	879	41°01'11"N	45°08'33"E	419.52	1.15	60.99	11.41	8.79	77.2641	130.1881	0.184127881
Tavush	Ijevan	Sevkar	68	cattle	serum	08.10.21	156	0	879	41°01'11"N	45°08'33"E	419.52	1.15	60.99	11.41	8.79	77.2641	130.1881	0.184127881
Tavush	Ijevan	Sevkar	68	cattle	serum	08.10.21	157	1	879	41°01'11"N	45°08'33"E	419.52	1.15	60.99	11.41	8.79	77.2641	130.1881	0.184127881
Tavush	Ijevan	Sevkar	68	cattle	serum	08.10.21	158	1	879	41°01'11"N	45°08'33"E	419.52	1.15	60.99	11.41	8.79	77.2641	130.1881	0.184127881
Lori	Vanadzor	Shahumyan	51	sheep	serum	13.07.23	1716	0	1510	40°46′27″N	44°32′50″E	457.15	1.25	68.48	7.17	15.1	228.01	51.4089	0.096016915
Lori	Vanadzor	Shahumyan	51	sheep	serum	13.07.23	1717	0	1510	40°46′27″N	44°32′50″E	457.15	1.25	68.48	7.17	15.1	228.01	51.4089	0.096016915
Lori	Vanadzor	Shahumyan	51	sheep	serum	13.07.23	1718	0	1510	40°46′27″N	44°32′50″E	457.15	1.25	68.48	7.17	15.1	228.01	51.4089	0.096016915
Lori	Vanadzor	Shahumyan	51	sheep	serum	13.07.23	1719	0	1510	40°46′27″N	44°32′50″E	457.15	1.25	68.48	7.17	15.1	228.01	51.4089	0.096016915
Lori	Vanadzor	Shahumyan	51	sheep	serum	13.07.23	1720	0	1510	40°46′27″N	44°32′50″E	457.15	1.25	68.48	7.17	15.1	228.01	51.4089	0.096016915
Lori	Vanadzor	Shahumyan	51	sheep	serum	13.07.23	1721	0	1510	40°46′27″N	44°32′50″E	457.15	1.25	68.48	7.17	15.1	228.01	51.4089	0.096016915
Lori	Vanadzor	Shahumyan	51	sheep	serum	13.07.23	1722	0	1510	40°46′27″N	44°32′50″E	457.15	1.25	68.48	7.17	15.1	228.01	51.4089	0.096016915
Lori	Vanadzor	Shahumyan	51	sheep	serum	13.07.23	1723	0	1510	40°46′27″N	44°32′50″E	457.15	1.25	68.48	7.17	15.1	228.01	51.4089	0.096016915
Lori	Vanadzor	Shahumyan	51	sheep	serum	13.07.23	1724	0	1510	40°46′27″N	44°32′50″E	457.15	1.25	68.48	7.17	15.1	228.01	51.4089	0.096016915
Lori	Vanadzor	Shahumyan	51	sheep	serum	13.07.23	1725	0	1510	40°46′27″N	44°32′50″E	457.15	1.25	68.48	7.17	15.1	228.01	51.4089	0.096016915
Lori	Vanadzor	Shahumyan	51	sheep	serum	13.07.23	1726	0	1510	40°46′27″N	44°32′50″E	457.15	1.25	68.48	7.17	15.1	228.01	51.4089	0.096016915
Lori	Vanadzor	Shahumyan	51	sheep	serum	13.07.23	1727	0	1510	40°46′27″N	44°32′50″E	457.15	1.25	68.48	7.17	15.1	228.01	51.4089	0.096016915
Lori	Vanadzor	Shahumyan	51	sheep	serum	13.07.23	1728	0	1510	40°46′27″N	44°32′50″E	457.15	1.25	68.48	7.17	15.1	228.01	51.4089	0.096016915
Lori	Vanadzor	Shahumyan	51	sheep	serum	13.07.23	1729	0	1510	40°46′27″N	44°32′50″E	457.15	1.25	68.48	7.17	15.1	228.01	51.4089	0.096016915
Lori	Vanadzor	Shahumyan	51	sheep	serum	13.07.23	1730	0	1510	40°46′27″N	44°32′50″E	457.15	1.25	68.48	7.17	15.1	228.01	51.4089	0.096016915
Shirak	Ashotsk	Sizavet	25	cattle	serum	06.05.21	9	0	2064	41°06'06"N	43°50'14"E	552.61	1.51	73.22	4.74	20.64	426.0096	22.4676	0.186760214
Shirak	Ashotsk	Sizavet	25	sheep	serum	16.05.23	1679	0	2064	41°06'06"N	43°50'14"E	642.9	1.76	76.76	5.02	20.64	426.0096	25.2004	0.18920307
Shirak	Ashotsk	Sizavet	25	sheep	serum	16.05.23	1680	0	2064	41°06'06"N	43°50'14"E	642.9	1.76	76.76	5.02	20.64	426.0096	25.2004	0.18920307
Shirak	Ashotsk	Sizavet	25	sheep	serum	16.05.23	1681	0	2064	41°06'06"N	43°50'14"E	642.9	1.76	76.76	5.02	20.64	426.0096	25.2004	0.18920307
Shirak	Ashotsk	Sizavet	25	sheep	serum	16.05.23	1682	0	2064	41°06'06"N	43°50'14"E	642.9	1.76	76.76	5.02	20.64	426.0096	25.2004	0.18920307
Shirak	Ashotsk	Sizavet	25	sheep	serum	14.12.23	1905	0	2064	41°06'06"N	43°50'14"E	642.9	1.76	76.76	5.02	20.64	426.0096	25.2004	0.18920307
Shirak	Ashotsk	Sizavet	25	sheep	serum	14.12.23	1906	0	2064	41°06'06"N	43°50'14"E	642.9	1.76	76.76	5.02	20.64	426.0096	25.2004	0.18920307
Shirak	Ashotsk	Sizavet	25	sheep	serum	14.12.23	1907	0	2064	41°06'06"N	43°50'14"E	642.9	1.76	76.76	5.02	20.64	426.0096	25.2004	0.18920307
Shirak	Ashotsk	Sizavet	25	sheep	serum	14.12.23	1908	0	2064	41°06'06"N	43°50'14"E	642.9	1.76	76.76	5.02	20.64	426.0096	25.2004	0.18920307
Shirak	Ashotsk	Sizavet	25	sheep	serum	16.05.23	1683	1	2064	41°06'06"N	43°50'14"E	642.9	1.76	76.76	5.02	20.64	426.0096	25.2004	0.18920307
Shirak	Ashotsk	Sizavet	25	sheep	serum	16.05.23	1684	1	2064	41°06'06"N	43°50'14"E	642.9	1.76	76.76	5.02	20.64	426.0096	25.2004	0.18920307
Shirak	Ashotsk	Sizavet	25	sheep	serum	16.05.23	1685	1	2064	41°06'06"N	43°50'14"E	642.9	1.76	76.76	5.02	20.64	426.0096	25.2004	0.18920307
Shirak	Ashotsk	Sizavet	25	sheep	serum	14.12.23	1909	1	2064	41°06'06"N	43°50'14"E	642.9	1.76	76.76	5.02	20.64	426.0096	25.2004	0.18920307
Shirak	Ashotsk	Sizavet	25	sheep	serum	14.12.23	1910	1	2064	41°06'06"N	43°50'14"E	642.9	1.76	76.76	5.02	20.64	426.0096	25.2004	0.18920307
Shirak	Ashotsk	Sizavet	25	sheep	serum	14.12.23	1911	1	2064	41°06'06"N	43°50'14"E	642.9	1.76	76.76	5.02	20.64	426.0096	25.2004	0.18920307
Shirak	Ashotsk	Sizavet	25	sheep	serum	14.12.23	1912	1	2064	41°06'06"N	43°50'14"E	642.9	1.76	76.76	5.02	20.64	426.0096	25.2004	0.18920307
Shirak	Ashotsk	Sizavet	25	sheep	serum	14.12.23	1913	1	2064	41°06'06"N	43°50'14"E	642.9	1.76	76.76	5.02	20.64	426.0096	25.2004	0.18920307
Shirak	Ashotsk	Sizavet	25	sheep	serum	14.12.23	1914	1	2064	41°06'06"N	43°50'14"E	642.9	1.76	76.76	5.02	20.64	426.0096	25.2004	0.18920307
Shirak	Ashotsk	Sizavet	25	sheep	serum	14.12.23	1915	1	2064	41°06'06"N	43°50'14"E	642.9	1.76	76.76	5.02	20.64	426.0096	25.2004	0.18920307
Shirak	Ashotsk	Sizavet	25	sheep	serum	14.12.23	1916	1	2064	41°06'06"N	43°50'14"E	642.9	1.76	76.76	5.02	20.64	426.0096	25.2004	0.18920307
Shirak	Ashotsk	Sizavet	25	sheep	serum	14.12.23	1917	1	2064	41°06'06"N	43°50'14"E	642.9	1.76	76.76	5.02	20.64	426.0096	25.2004	0.18920307
Shirak	Ashotsk	Sizavet	25	sheep	serum	14.12.23	1918	1	2064	41°06'06"N	43°50'14"E	642.9	1.76	76.76	5.02	20.64	426.0096	25.2004	0.18920307
Shirak	Artik	Spandaryan	26	cattle	serum	15-17.05.23	1653	0	1831	40°39'41"N	44°00'59"E	535.33	1.47	65.02	8.73	18.31	335.2561	76.2129	0.195017703
Shirak	Artik	Spandaryan	26	cattle	serum	15-17.05.23	1654	0	1832	40°39'41"N	44°00'59"E	535.33	1.47	65.02	8.73	18.32	335.6224	76.2129	0.19532524
Shirak	Artik	Spandaryan	26	cattle	serum	15-17.05.23	1655	0	1832	40°39'41"N	44°00'59"E	535.33	1.47	65.02	8.73	18.32	335.6224	76.2129	0.19532524
Shirak	Artik	Spandaryan	26	cattle	serum	15-17.05.23	1656	0	1832	40°39'41"N	44°00'59"E	535.33	1.47	65.02	8.73	18.32	335.6224	76.2129	0.19532524
Shirak	Artik	Spandaryan	26	cattle	serum	15-17.05.23	1657	0	1832	40°39'41"N	44°00'59"E	535.33	1.47	65.02	8.73	18.32	335.6224	76.2129	0.19532524
Shirak	Artik	Spandaryan	26	cattle	serum	15-17.05.23	1658	0	1832	40°39'41"N	44°00'59"E	535.33	1.47	65.02	8.73	18.32	335.6224	76.2129	0.19532524
Shirak	Artik	Spandaryan	26	cattle	serum	15-17.05.23	1659	0	1832	40°39'41"N	44°00'59"E	535.33	1.47	65.02	8.73	18.32	335.6224	76.2129	0.19532524
Shirak	Artik	Spandaryan	26	cattle	serum	14.12.23	1919	0	1832	40°39'41"N	44°00'59"E	535.33	1.47	65.02	8.73	18.32	335.6224	76.2129	0.19532524
Shirak	Artik	Spandaryan	26	cattle	serum	14.12.23	1920	0	1832	40°39'41"N	44°00'59"E	535.33	1.47	65.02	8.73	18.32	335.6224	76.2129	0.19532524
Shirak	Artik	Spandaryan	26	cattle	serum	14.12.23	1921	0	1832	40°39'41"N	44°00'59"E	535.33	1.47	65.02	8.73	18.32	335.6224	76.2129	0.19532524
Shirak	Artik	Spandaryan	26	cattle	serum	14.12.23	1922	0	1832	40°39'41"N	44°00'59"E	535.33	1.47	65.02	8.73	18.32	335.6224	76.2129	0.19532524
Shirak	Artik	Spandaryan	26	cattle	serum	14.12.23	1923	0	1832	40°39'41"N	44°00'59"E	535.33	1.47	65.02	8.73	18.32	335.6224	76.2129	0.19532524
Shirak	Artik	Spandaryan	26	cattle	serum	14.12.23	1924	0	1832	40°39'41"N	44°00'59"E	535.33	1.47	65.02	8.73	18.32	335.6224	76.2129	0.19532524
Shirak	Artik	Spandaryan	26	cattle	serum	14.12.23	1925	0	1832	40°39'41"N	44°00'59"E	535.33	1.47	65.02	8.73	18.32	335.6224	76.2129	0.19532524
Shirak	Artik	Spandaryan	26	cattle	serum	14.12.23	1926	0	1832	40°39'41"N	44°00'59"E	535.33	1.47	65.02	8.73	18.32	335.6224	76.2129	0.19532524
Shirak	Artik	Spandaryan	26	cattle	serum	14.12.23	1927	0	1832	40°39'41"N	44°00'59"E	535.33	1.47	65.02	8.73	18.32	335.6224	76.2129	0.19532524
Shirak	Artik	Spandaryan	26	cattle	serum	14.12.23	1928	0	1832	40°39'41"N	44°00'59"E	535.33	1.47	65.02	8.73	18.32	335.6224	76.2129	0.19532524
Shirak	Artik	Spandaryan	26	cattle	serum	15-17.05.23	1660	1	1832	40°39'41"N	44°00'59"E	535.33	1.47	65.02	8.73	18.32	335.6224	76.2129	0.19532524
Shirak	Artik	Spandaryan	26	cattle	serum	14.12.23	1929	1	1832	40°39'41"N	44°00'59"E	535.33	1.47	65.02	8.73	18.32	335.6224	76.2129	0.19532524
Shirak	Artik	Spandaryan	26	cattle	serum	14.12.23	1930	1	1832	40°39'41"N	44°00'59"E	535.33	1.47	65.02	8.73	18.32	335.6224	76.2129	0.19532524
Shirak	Artik	Spandaryan	26	cattle	serum	14.12.23	1931	1	1832	40°39'41"N	44°00'59"E	535.33	1.47	65.02	8.73	18.32	335.6224	76.2129	0.19532524
Shirak	Artik	Spandaryan	26	sheep	serum	15-17.05.23	1661	0	1832	40°39'41"N	44°00'59"E	535.33	1.47	65.02	8.73	18.32	335.6224	76.2129	0.19532524
Shirak	Artik	Spandaryan	26	sheep	serum	15-17.05.23	1662	0	1832	40°39'41"N	44°00'59"E	535.33	1.47	65.02	8.73	18.32	335.6224	76.2129	0.19532524
Shirak	Artik	Spandaryan	26	sheep	serum	15-17.05.23	1663	0	1832	40°39'41"N	44°00'59"E	535.33	1.47	65.02	8.73	18.32	335.6224	76.2129	0.19532524
Shirak	Artik	Spandaryan	26	sheep	serum	15-17.05.23	1664	0	1832	40°39'41"N	44°00'59"E	535.33	1.47	65.02	8.73	18.32	335.6224	76.2129	0.19532524
Shirak	Artik	Spandaryan	26	sheep	serum	15-17.05.23	1665	1	1832	40°39'41"N	44°00'59"E	535.33	1.47	65.02	8.73	18.32	335.6224	76.2129	0.19532524
Shirak	Artik	Spandaryan	26	sheep	serum	15-17.05.23	1666	1	1832	40°39'41"N	44°00'59"E	535.33	1.47	65.02	8.73	18.32	335.6224	76.2129	0.19532524
Shirak	Artik	Spandaryan	26	sheep	serum	15-17.05.23	1667	1	1832	40°39'41"N	44°00'59"E	535.33	1.47	65.02	8.73	18.32	335.6224	76.2129	0.19532524
Shirak	Artik	Spandaryan	26	sheep	serum	15-17.05.23	1668	1	1832	40°39'41"N	44°00'59"E	535.33	1.47	65.02	8.73	18.32	335.6224	76.2129	0.19532524
Shirak	Artik	Spandaryan	26	sheep	serum	15-17.05.23	1669	1	1832	40°39'41"N	44°00'59"E	535.33	1.47	65.02	8.73	18.32	335.6224	76.2129	0.19532524
Shirak	Artik	Spandaryan	26	sheep	serum	15-17.05.23	1670	1	1832	40°39'41"N	44°00'59"E	535.33	1.47	65.02	8.73	18.32	335.6224	76.2129	0.19532524
Shirak	Ashotsk	Tavshut	27	sheep	serum	14.12.23	1932	0	2055	41°05′04″N	43°48′17″E	642.9	1.76	76.76	5.02	20.55	422.3025	25.2004	0.18583025
Shirak	Ashotsk	Tavshut	27	sheep	serum	14.12.23	1933	0	2055	41°05′04″N	43°48′17″E	642.9	1.76	76.76	5.02	20.55	422.3025	25.2004	0.18583025
Shirak	Ashotsk	Tavshut	27	sheep	serum	14.12.23	1934	0	2055	41°05′04″N	43°48′17″E	642.9	1.76	76.76	5.02	20.55	422.3025	25.2004	0.18583025
Shirak	Ashotsk	Tavshut	27	sheep	serum	14.12.23	1935	0	2055	41°05′04″N	43°48′17″E	642.9	1.76	76.76	5.02	20.55	422.3025	25.2004	0.18583025
Shirak	Ashotsk	Tavshut	27	sheep	serum	14.12.23	1936	0	2055	41°05′04″N	43°48′17″E	642.9	1.76	76.76	5.02	20.55	422.3025	25.2004	0.18583025
Shirak	Ashotsk	Tavshut	27	sheep	serum	14.12.23	1937	0	2055	41°05′04″N	43°48′17″E	642.9	1.76	76.76	5.02	20.55	422.3025	25.2004	0.18583025
Shirak	Ashotsk	Tavshut	27	sheep	serum	14.12.23	1938	0	2055	41°05′04″N	43°48′17″E	642.9	1.76	76.76	5.02	20.55	422.3025	25.2004	0.18583025
Shirak	Ashotsk	Tavshut	27	sheep	serum	14.12.23	1939	0	2055	41°05′04″N	43°48′17″E	642.9	1.76	76.76	5.02	20.55	422.3025	25.2004	0.18583025
Shirak	Ashotsk	Tavshut	27	sheep	serum	14.12.23	1940	0	2055	41°05′04″N	43°48′17″E	642.9	1.76	76.76	5.02	20.55	422.3025	25.2004	0.18583025
Shirak	Ashotsk	Tavshut	27	sheep	serum	14.12.23	1941	0	2055	41°05′04″N	43°48′17″E	642.9	1.76	76.76	5.02	20.55	422.3025	25.2004	0.18583025
Shirak	Ashotsk	Tavshut	27	sheep	serum	14.12.23	1942	0	2055	41°05′04″N	43°48′17″E	642.9	1.76	76.76	5.02	20.55	422.3025	25.2004	0.18583025
Shirak	Ashotsk	Tavshut	27	sheep	serum	14.12.23	1943	0	2055	41°05′04″N	43°48′17″E	642.9	1.76	76.76	5.02	20.55	422.3025	25.2004	0.18583025
Shirak	Ashotsk	Tavshut	27	sheep	serum	14.12.23	1944	0	2055	41°05′04″N	43°48′17″E	642.9	1.76	76.76	5.02	20.55	422.3025	25.2004	0.18583025
Shirak	Ashotsk	Tavshut	27	sheep	serum	14.12.23	1945	0	2055	41°05′04″N	43°48′17″E	642.9	1.76	76.76	5.02	20.55	422.3025	25.2004	0.18583025
Shirak	Ashotsk	Tavshut	27	sheep	serum	14.12.23	1946	0	2055	41°05′04″N	43°48′17″E	642.9	1.76	76.76	5.02	20.55	422.3025	25.2004	0.18583025
Shirak	Ashotsk	Torosgyugh	28	cattle	serum	10.10.22	844	0	1901	40°56'02"N	43°52'24"E	556.66	1.52	75.31	3.99	19.01	361.3801	15.9201	0.13358963
Shirak	Ashotsk	Torosgyugh	28	cattle	serum	10.10.22	845	0	1901	40°56'02"N	43°52'24"E	556.66	1.52	75.31	3.99	19.01	361.3801	15.9201	0.13358963
Shirak	Ashotsk	Torosgyugh	28	cattle	serum	10.10.22	846	0	1901	40°56'02"N	43°52'24"E	556.66	1.52	75.31	3.99	19.01	361.3801	15.9201	0.13358963
Shirak	Ashotsk	Torosgyugh	28	cattle	serum	10.10.22	847	0	1901	40°56'02"N	43°52'24"E	556.66	1.52	75.31	3.99	19.01	361.3801	15.9201	0.13358963
Shirak	Ashotsk	Torosgyugh	28	cattle	serum	10.10.22	848	0	1901	40°56'02"N	43°52'24"E	556.66	1.52	75.31	3.99	19.01	361.3801	15.9201	0.13358963
Shirak	Ashotsk	Torosgyugh	28	cattle	serum	10.10.22	849	0	1901	40°56'02"N	43°52'24"E	556.66	1.52	75.31	3.99	19.01	361.3801	15.9201	0.13358963
Shirak	Ashotsk	Torosgyugh	28	cattle	serum	10.10.22	850	0	1901	40°56'02"N	43°52'24"E	556.66	1.52	75.31	3.99	19.01	361.3801	15.9201	0.13358963
Shirak	Ashotsk	Torosgyugh	28	cattle	serum	10.10.22	851	0	1901	40°56'02"N	43°52'24"E	556.66	1.52	75.31	3.99	19.01	361.3801	15.9201	0.13358963
Shirak	Ashotsk	Torosgyugh	28	cattle	serum	10.10.22	852	0	1901	40°56'02"N	43°52'24"E	556.66	1.52	75.31	3.99	19.01	361.3801	15.9201	0.13358963
Shirak	Ashotsk	Torosgyugh	28	cattle	serum	10.10.22	853	0	1901	40°56'02"N	43°52'24"E	556.66	1.52	75.31	3.99	19.01	361.3801	15.9201	0.13358963
Shirak	Ashotsk	Torosgyugh	28	cattle	serum	10.10.22	854	0	1901	40°56'02"N	43°52'24"E	556.66	1.52	75.31	3.99	19.01	361.3801	15.9201	0.13358963
Shirak	Ashotsk	Torosgyugh	28	cattle	serum	10.10.22	855	0	1901	40°56'02"N	43°52'24"E	556.66	1.52	75.31	3.99	19.01	361.3801	15.9201	0.13358963
Shirak	Ashotsk	Torosgyugh	28	cattle	serum	10.10.22	856	1	1901	40°56'02"N	43°52'24"E	556.66	1.52	75.31	3.99	19.01	361.3801	15.9201	0.13358963
Shirak	Ashotsk	Torosgyugh	28	cattle	serum	10.10.22	857	1	1901	40°56'02"N	43°52'24"E	556.66	1.52	75.31	3.99	19.01	361.3801	15.9201	0.13358963
Shirak	Ashotsk	Torosgyugh	28	cattle	serum	10.10.22	858	1	1901	40°56'02"N	43°52'24"E	556.66	1.52	75.31	3.99	19.01	361.3801	15.9201	0.13358963
Tavush	Ijevan	Tsaghkavan	69	cattle	serum	18.10.22	916	0	837	41°01'56"N	45°07'15"E	436.11	1.2	62.56	10.59	8.37	70.0569	112.1481	0.146918224
Tavush	Ijevan	Tsaghkavan	69	cattle	serum	18.10.22	917	0	837	41°01'56"N	45°07'15"E	436.11	1.2	62.56	10.59	8.37	70.0569	112.1481	0.146918224
Tavush	Ijevan	Tsaghkavan	69	cattle	serum	18.10.22	918	0	837	41°01'56"N	45°07'15"E	436.11	1.2	62.56	10.59	8.37	70.0569	112.1481	0.146918224
Tavush	Ijevan	Tsaghkavan	69	cattle	serum	18.10.22	919	0	837	41°01'56"N	45°07'15"E	436.11	1.2	62.56	10.59	8.37	70.0569	112.1481	0.146918224
Tavush	Ijevan	Tsaghkavan	69	cattle	serum	18.10.22	920	0	837	41°01'56"N	45°07'15"E	436.11	1.2	62.56	10.59	8.37	70.0569	112.1481	0.146918224
Tavush	Ijevan	Tsaghkavan	69	cattle	serum	18.10.22	921	0	837	41°01'56"N	45°07'15"E	436.11	1.2	62.56	10.59	8.37	70.0569	112.1481	0.146918224
Tavush	Ijevan	Tsaghkavan	69	cattle	serum	18.10.22	922	0	837	41°01'56"N	45°07'15"E	436.11	1.2	62.56	10.59	8.37	70.0569	112.1481	0.146918224
Tavush	Ijevan	Tsaghkavan	69	cattle	serum	18.10.22	923	0	837	41°01'56"N	45°07'15"E	436.11	1.2	62.56	10.59	8.37	70.0569	112.1481	0.146918224
Tavush	Ijevan	Tsaghkavan	69	cattle	serum	18.10.22	924	0	837	41°01'56"N	45°07'15"E	436.11	1.2	62.56	10.59	8.37	70.0569	112.1481	0.146918224
Tavush	Ijevan	Tsaghkavan	69	cattle	serum	18.10.22	925	0	837	41°01'56"N	45°07'15"E	436.11	1.2	62.56	10.59	8.37	70.0569	112.1481	0.146918224
Tavush	Ijevan	Tsaghkavan	69	cattle	serum	18.10.22	926	0	837	41°01'56"N	45°07'15"E	436.11	1.2	62.56	10.59	8.37	70.0569	112.1481	0.146918224
Tavush	Ijevan	Tsaghkavan	69	cattle	serum	18.10.22	927	0	837	41°01'56"N	45°07'15"E	436.11	1.2	62.56	10.59	8.37	70.0569	112.1481	0.146918224
Tavush	Ijevan	Tsaghkavan	69	cattle	serum	18.10.22	928	0	837	41°01'56"N	45°07'15"E	436.11	1.2	62.56	10.59	8.37	70.0569	112.1481	0.146918224
Tavush	Ijevan	Tsaghkavan	69	cattle	serum	18.10.22	929	0	837	41°01'56"N	45°07'15"E	436.11	1.2	62.56	10.59	8.37	70.0569	112.1481	0.146918224
Tavush	Ijevan	Tsaghkavan	69	cattle	serum	18.10.22	930	0	837	41°01'56"N	45°07'15"E	436.11	1.2	62.56	10.59	8.37	70.0569	112.1481	0.146918224
Tavush	Ijevan	Tsaghkavan	69	cattle	serum	18.10.22	931	0	837	41°01'56"N	45°07'15"E	436.11	1.2	62.56	10.59	8.37	70.0569	112.1481	0.146918224
Tavush	Ijevan	Tsaghkavan	69	cattle	serum	18.10.22	932	0	837	41°01'56"N	45°07'15"E	436.11	1.2	62.56	10.59	8.37	70.0569	112.1481	0.146918224
Tavush	Ijevan	Tsaghkavan	69	cattle	serum	18.10.22	933	0	837	41°01'56"N	45°07'15"E	436.11	1.2	62.56	10.59	8.37	70.0569	112.1481	0.146918224
Tavush	Ijevan	Tsaghkavan	69	cattle	serum	18.10.22	934	0	837	41°01'56"N	45°07'15"E	436.11	1.2	62.56	10.59	8.37	70.0569	112.1481	0.146918224
Tavush	Ijevan	Tsaghkavan	69	cattle	serum	18.10.22	935	0	837	41°01'56"N	45°07'15"E	436.11	1.2	62.56	10.59	8.37	70.0569	112.1481	0.146918224
Tavush	Ijevan	Tsaghkavan	69	cattle	serum	18.10.22	936	0	837	41°01'56"N	45°07'15"E	436.11	1.2	62.56	10.59	8.37	70.0569	112.1481	0.146918224
Tavush	Ijevan	Tsaghkavan	69	cattle	serum	18.10.22	937	0	837	41°01'56"N	45°07'15"E	436.11	1.2	62.56	10.59	8.37	70.0569	112.1481	0.146918224
Tavush	Ijevan	Tsaghkavan	69	cattle	serum	18.10.22	938	0	837	41°01'56"N	45°07'15"E	436.11	1.2	62.56	10.59	8.37	70.0569	112.1481	0.146918224
Tavush	Ijevan	Tsaghkavan	69	cattle	serum	18.10.22	939	0	837	41°01'56"N	45°07'15"E	436.11	1.2	62.56	10.59	8.37	70.0569	112.1481	0.146918224
Tavush	Ijevan	Tsaghkavan	69	cattle	serum	18.10.22	940	1	837	41°01'56"N	45°07'15"E	436.11	1.2	62.56	10.59	8.37	70.0569	112.1481	0.146918224
Tavush	Ijevan	Tsaghkavan	69	cattle	serum	18.10.22	941	1	837	41°01'56"N	45°07'15"E	436.11	1.2	62.56	10.59	8.37	70.0569	112.1481	0.146918224
Tavush	Ijevan	Tsaghkavan	69	cattle	serum	18.10.22	942	1	837	41°01'56"N	45°07'15"E	436.11	1.2	62.56	10.59	8.37	70.0569	112.1481	0.146918224
Tavush	Ijevan	Tsaghkavan	69	cattle	serum	18.10.22	943	1	837	41°01'56"N	45°07'15"E	436.11	1.2	62.56	10.59	8.37	70.0569	112.1481	0.146918224
Lori	Spitak	Tsakhkaber	52	cattle	serum	25.04.23	1386	0	1751	40°47'57"N	44°06'02"E	627.49	1.72	71.32	7.95	17.51	306.6001	63.2025	0.149798572
Lori	Spitak	Tsakhkaber	52	cattle	serum	25.04.23	1387	0	1751	40°47'57"N	44°06'02"E	627.49	1.72	71.32	7.95	17.51	306.6001	63.2025	0.149798572
Lori	Spitak	Tsakhkaber	52	cattle	serum	25.04.23	1388	0	1751	40°47'57"N	44°06'02"E	627.49	1.72	71.32	7.95	17.51	306.6001	63.2025	0.149798572
Lori	Spitak	Tsakhkaber	52	cattle	serum	25.04.23	1389	0	1751	40°47'57"N	44°06'02"E	627.49	1.72	71.32	7.95	17.51	306.6001	63.2025	0.149798572
Lori	Spitak	Tsakhkaber	52	cattle	serum	25.04.23	1390	0	1751	40°47'57"N	44°06'02"E	627.49	1.72	71.32	7.95	17.51	306.6001	63.2025	0.149798572
Lori	Spitak	Tsakhkaber	52	cattle	serum	25.04.23	1391	0	1751	40°47'57"N	44°06'02"E	627.49	1.72	71.32	7.95	17.51	306.6001	63.2025	0.149798572
Lori	Spitak	Tsakhkaber	52	cattle	serum	25.04.23	1392	0	1751	40°47'57"N	44°06'02"E	627.49	1.72	71.32	7.95	17.51	306.6001	63.2025	0.149798572
Lori	Spitak	Tsakhkaber	52	cattle	serum	25.04.23	1393	0	1751	40°47'57"N	44°06'02"E	627.49	1.72	71.32	7.95	17.51	306.6001	63.2025	0.149798572
Lori	Spitak	Tsakhkaber	52	cattle	serum	25.04.23	1394	0	1751	40°47'57"N	44°06'02"E	627.49	1.72	71.32	7.95	17.51	306.6001	63.2025	0.149798572
Lori	Spitak	Tsakhkaber	52	cattle	serum	25.04.23	1395	0	1751	40°47'57"N	44°06'02"E	627.49	1.72	71.32	7.95	17.51	306.6001	63.2025	0.149798572
Lori	Spitak	Tsakhkaber	52	cattle	serum	25.04.23	1396	0	1751	40°47'57"N	44°06'02"E	627.49	1.72	71.32	7.95	17.51	306.6001	63.2025	0.149798572
Lori	Spitak	Tsakhkaber	52	cattle	serum	25.04.23	1397	0	1751	40°47'57"N	44°06'02"E	627.49	1.72	71.32	7.95	17.51	306.6001	63.2025	0.149798572
Lori	Spitak	Tsakhkaber	52	cattle	serum	25.04.23	1398	0	1751	40°47'57"N	44°06'02"E	627.49	1.72	71.32	7.95	17.51	306.6001	63.2025	0.149798572
Lori	Spitak	Tsakhkaber	52	cattle	serum	25.04.23	1399	0	1751	40°47'57"N	44°06'02"E	627.49	1.72	71.32	7.95	17.51	306.6001	63.2025	0.149798572
Lori	Spitak	Tsakhkaber	52	cattle	serum	25.04.23	1400	0	1751	40°47'57"N	44°06'02"E	627.49	1.72	71.32	7.95	17.51	306.6001	63.2025	0.149798572
Lori	Spitak	Tsakhkaber	52	cattle	serum	25.04.23	1401	0	1751	40°47'57"N	44°06'02"E	627.49	1.72	71.32	7.95	17.51	306.6001	63.2025	0.149798572
Lori	Spitak	Tsakhkaber	52	cattle	serum	25.04.23	1402	0	1751	40°47'57"N	44°06'02"E	627.49	1.72	71.32	7.95	17.51	306.6001	63.2025	0.149798572
Lori	Spitak	Tsakhkaber	52	cattle	serum	25.04.23	1403	0	1751	40°47'57"N	44°06'02"E	627.49	1.72	71.32	7.95	17.51	306.6001	63.2025	0.149798572
Lori	Spitak	Tsakhkaber	52	cattle	serum	25.04.23	1404	0	1751	40°47'57"N	44°06'02"E	627.49	1.72	71.32	7.95	17.51	306.6001	63.2025	0.149798572
Lori	Spitak	Tsakhkaber	52	cattle	serum	25.04.23	1405	0	1751	40°47'57"N	44°06'02"E	627.49	1.72	71.32	7.95	17.51	306.6001	63.2025	0.149798572
Lori	Spitak	Tsakhkaber	52	cattle	serum	25.04.23	1406	0	1751	40°47'57"N	44°06'02"E	627.49	1.72	71.32	7.95	17.51	306.6001	63.2025	0.149798572
Lori	Spitak	Tsakhkaber	52	cattle	serum	25.04.23	1407	0	1751	40°47'57"N	44°06'02"E	627.49	1.72	71.32	7.95	17.51	306.6001	63.2025	0.149798572
Lori	Spitak	Tsakhkaber	52	cattle	serum	25.04.23	1408	1	1751	40°47'57"N	44°06'02"E	627.49	1.72	71.32	7.95	17.51	306.6001	63.2025	0.149798572
Lori	Spitak	Tsakhkaber	52	cattle	serum	25.04.23	1409	1	1751	40°47'57"N	44°06'02"E	627.49	1.72	71.32	7.95	17.51	306.6001	63.2025	0.149798572
Lori	Spitak	Tsakhkaber	52	cattle	serum	25.04.23	1410	1	1751	40°47'57"N	44°06'02"E	627.49	1.72	71.32	7.95	17.51	306.6001	63.2025	0.149798572
Lori	Spitak	Tsakhkaber	52	sheep	serum	23.11.22	1102	0	1751	40°47'57"N	44°06'02"E	457.15	1.25	68.48	7.17	17.51	306.6001	51.4089	0.132722159
Lori	Spitak	Tsakhkaber	52	sheep	serum	23.11.22	1103	0	1751	40°47'57"N	44°06'02"E	457.15	1.25	68.48	7.17	17.51	306.6001	51.4089	0.132722159
Lori	Spitak	Tsakhkaber	52	sheep	serum	23.11.22	1104	0	1751	40°47'57"N	44°06'02"E	457.15	1.25	68.48	7.17	17.51	306.6001	51.4089	0.132722159
Lori	Spitak	Tsakhkaber	52	sheep	serum	23.11.22	1105	0	1751	40°47'57"N	44°06'02"E	457.15	1.25	68.48	7.17	17.51	306.6001	51.4089	0.132722159
Lori	Spitak	Tsakhkaber	52	sheep	serum	23.11.22	1106	0	1751	40°47'57"N	44°06'02"E	457.15	1.25	68.48	7.17	17.51	306.6001	51.4089	0.132722159
Lori	Spitak	Tsakhkaber	52	sheep	serum	23.11.22	1107	0	1751	40°47'57"N	44°06'02"E	457.15	1.25	68.48	7.17	17.51	306.6001	51.4089	0.132722159
Lori	Spitak	Tsakhkaber	52	sheep	serum	23.11.22	1108	0	1751	40°47'57"N	44°06'02"E	457.15	1.25	68.48	7.17	17.51	306.6001	51.4089	0.132722159
Lori	Spitak	Tsakhkaber	52	sheep	serum	23.11.22	1109	0	1751	40°47'57"N	44°06'02"E	457.15	1.25	68.48	7.17	17.51	306.6001	51.4089	0.132722159
Lori	Spitak	Tsakhkaber	52	sheep	serum	23.11.22	1110	0	1751	40°47'57"N	44°06'02"E	457.15	1.25	68.48	7.17	17.51	306.6001	51.4089	0.132722159
Lori	Spitak	Tsakhkaber	52	sheep	serum	23.11.22	1111	0	1751	40°47'57"N	44°06'02"E	457.15	1.25	68.48	7.17	17.51	306.6001	51.4089	0.132722159
Lori	Spitak	Tsakhkaber	52	sheep	serum	23.11.22	1112	0	1751	40°47'57"N	44°06'02"E	457.15	1.25	68.48	7.17	17.51	306.6001	51.4089	0.132722159
Lori	Spitak	Tsakhkaber	52	sheep	serum	23.11.22	1113	0	1751	40°47'57"N	44°06'02"E	457.15	1.25	68.48	7.17	17.51	306.6001	51.4089	0.132722159
Lori	Spitak	Tsakhkaber	52	sheep	serum	23.11.22	1114	0	1751	40°47'57"N	44°06'02"E	457.15	1.25	68.48	7.17	17.51	306.6001	51.4089	0.132722159
Lori	Spitak	Tsakhkaber	52	sheep	serum	23.11.22	1115	0	1751	40°47'57"N	44°06'02"E	457.15	1.25	68.48	7.17	17.51	306.6001	51.4089	0.132722159
Lori	Spitak	Tsakhkaber	52	sheep	serum	23.11.22	1116	0	1751	40°47'57"N	44°06'02"E	457.15	1.25	68.48	7.17	17.51	306.6001	51.4089	0.132722159
Shirak	Artik	Tufashen	29	sheep	serum	14.12.23	1947	0	1687	40°36′17″N	43°54′57″E	535.33	1.47	65.02	8.73	16.87	284.5969	76.2129	0.157536578
Shirak	Artik	Tufashen	29	sheep	serum	14.12.23	1948	0	1687	40°36′17″N	43°54′57″E	535.33	1.47	65.02	8.73	16.87	284.5969	76.2129	0.157536578
Shirak	Artik	Tufashen	29	sheep	serum	14.12.23	1949	0	1687	40°36′17″N	43°54′57″E	535.33	1.47	65.02	8.73	16.87	284.5969	76.2129	0.157536578
Shirak	Artik	Tufashen	29	sheep	serum	14.12.23	1950	0	1687	40°36′17″N	43°54′57″E	535.33	1.47	65.02	8.73	16.87	284.5969	76.2129	0.157536578
Shirak	Artik	Tufashen	29	sheep	serum	14.12.23	1951	0	1687	40°36′17″N	43°54′57″E	535.33	1.47	65.02	8.73	16.87	284.5969	76.2129	0.157536578
Shirak	Artik	Tufashen	29	sheep	serum	14.12.23	1952	0	1687	40°36′17″N	43°54′57″E	535.33	1.47	65.02	8.73	16.87	284.5969	76.2129	0.157536578
Shirak	Artik	Tufashen	29	sheep	serum	14.12.23	1953	0	1687	40°36′17″N	43°54′57″E	535.33	1.47	65.02	8.73	16.87	284.5969	76.2129	0.157536578
Shirak	Artik	Tufashen	29	sheep	serum	14.12.23	1954	0	1687	40°36′17″N	43°54′57″E	535.33	1.47	65.02	8.73	16.87	284.5969	76.2129	0.157536578
Shirak	Artik	Tufashen	29	sheep	serum	14.12.23	1955	0	1687	40°36′17″N	43°54′57″E	535.33	1.47	65.02	8.73	16.87	284.5969	76.2129	0.157536578
Shirak	Artik	Tufashen	29	sheep	serum	14.12.23	1956	0	1687	40°36′17″N	43°54′57″E	535.33	1.47	65.02	8.73	16.87	284.5969	76.2129	0.157536578
Shirak	Artik	Tufashen	29	sheep	serum	14.12.23	1957	0	1687	40°36′17″N	43°54′57″E	535.33	1.47	65.02	8.73	16.87	284.5969	76.2129	0.157536578
Shirak	Artik	Tufashen	29	sheep	serum	14.12.23	1958	0	1687	40°36′17″N	43°54′57″E	535.33	1.47	65.02	8.73	16.87	284.5969	76.2129	0.157536578
Shirak	Artik	Tufashen	29	sheep	serum	14.12.23	1959	0	1687	40°36′17″N	43°54′57″E	535.33	1.47	65.02	8.73	16.87	284.5969	76.2129	0.157536578
Shirak	Artik	Tufashen	29	sheep	serum	14.12.23	1960	0	1687	40°36′17″N	43°54′57″E	535.33	1.47	65.02	8.73	16.87	284.5969	76.2129	0.157536578
Shirak	Artik	Tufashen	29	sheep	serum	14.12.23	1961	1	1687	40°36′17″N	43°54′57″E	535.33	1.47	65.02	8.73	16.87	284.5969	76.2129	0.157536578
Lori	Pambak	Vahagni	53	cattle	serum	30.11.22	1217	0	1095	40°54′29″N	44°36′25″E	457.15	1.25	68.48	7.17	10.95	119.9025	51.4089	0.070999849
Lori	Pambak	Vahagni	53	cattle	serum	30.11.22	1218	0	1095	40°54′29″N	44°36′25″E	457.15	1.25	68.48	7.17	10.95	119.9025	51.4089	0.070999849
Lori	Pambak	Vahagni	53	cattle	serum	30.11.22	1219	0	1095	40°54′29″N	44°36′25″E	457.15	1.25	68.48	7.17	10.95	119.9025	51.4089	0.070999849
Lori	Pambak	Vahagni	53	cattle	serum	30.11.22	1220	0	1095	40°54′29″N	44°36′25″E	457.15	1.25	68.48	7.17	10.95	119.9025	51.4089	0.070999849
Lori	Pambak	Vahagni	53	cattle	serum	30.11.22	1221	0	1095	40°54′29″N	44°36′25″E	457.15	1.25	68.48	7.17	10.95	119.9025	51.4089	0.070999849
Lori	Pambak	Vahagni	53	cattle	serum	30.11.22	1222	0	1095	40°54′29″N	44°36′25″E	457.15	1.25	68.48	7.17	10.95	119.9025	51.4089	0.070999849
Lori	Pambak	Vahagni	53	cattle	serum	30.11.22	1223	0	1095	40°54′29″N	44°36′25″E	457.15	1.25	68.48	7.17	10.95	119.9025	51.4089	0.070999849
Lori	Pambak	Vahagni	53	cattle	serum	30.11.22	1224	0	1095	40°54′29″N	44°36′25″E	457.15	1.25	68.48	7.17	10.95	119.9025	51.4089	0.070999849
Lori	Pambak	Vahagni	53	cattle	serum	30.11.22	1225	0	1095	40°54′29″N	44°36′25″E	457.15	1.25	68.48	7.17	10.95	119.9025	51.4089	0.070999849
Lori	Pambak	Vahagni	53	cattle	serum	30.11.22	1226	0	1095	40°54′29″N	44°36′25″E	457.15	1.25	68.48	7.17	10.95	119.9025	51.4089	0.070999849
Lori	Pambak	Vahagni	53	cattle	serum	30.11.22	1227	0	1095	40°54′29″N	44°36′25″E	457.15	1.25	68.48	7.17	10.95	119.9025	51.4089	0.070999849
Lori	Pambak	Vahagni	53	cattle	serum	30.11.22	1228	0	1095	40°54′29″N	44°36′25″E	457.15	1.25	68.48	7.17	10.95	119.9025	51.4089	0.070999849
Lori	Pambak	Vahagni	53	cattle	serum	30.11.22	1229	0	1095	40°54′29″N	44°36′25″E	457.15	1.25	68.48	7.17	10.95	119.9025	51.4089	0.070999849
Lori	Pambak	Vahagni	53	cattle	serum	30.11.22	1230	0	1095	40°54′29″N	44°36′25″E	457.15	1.25	68.48	7.17	10.95	119.9025	51.4089	0.070999849
Lori	Pambak	Vahagni	53	cattle	serum	30.11.22	1231	0	1095	40°54′29″N	44°36′25″E	457.15	1.25	68.48	7.17	10.95	119.9025	51.4089	0.070999849
Lori	Pambak	Vahagni	53	cattle	serum	30.11.22	1232	0	1095	40°54′29″N	44°36′25″E	457.15	1.25	68.48	7.17	10.95	119.9025	51.4089	0.070999849
Lori	Pambak	Vahagni	53	cattle	serum	30.11.22	1233	0	1095	40°54′29″N	44°36′25″E	457.15	1.25	68.48	7.17	10.95	119.9025	51.4089	0.070999849
Lori	Pambak	Vahagni	53	cattle	serum	30.11.22	1234	0	1095	40°54′29″N	44°36′25″E	457.15	1.25	68.48	7.17	10.95	119.9025	51.4089	0.070999849
Lori	Pambak	Vahagni	53	cattle	serum	30.11.22	1235	0	1095	40°54′29″N	44°36′25″E	457.15	1.25	68.48	7.17	10.95	119.9025	51.4089	0.070999849
Lori	Pambak	Vahagni	53	cattle	serum	30.11.22	1236	1	1095	40°54′29″N	44°36′25″E	457.15	1.25	68.48	7.17	10.95	119.9025	51.4089	0.070999849
Lori	Pambak	Vahagni	53	cattle	serum	30.11.22	1237	1	1095	40°54′29″N	44°36′25″E	457.15	1.25	68.48	7.17	10.95	119.9025	51.4089	0.070999849
Lori	Pambak	Vahagni	53	cattle	serum	30.11.22	1238	1	1095	40°54′29″N	44°36′25″E	457.15	1.25	68.48	7.17	10.95	119.9025	51.4089	0.070999849
Lori	Pambak	Vahagni	53	cattle	serum	30.11.22	1239	1	1095	40°54′29″N	44°36′25″E	457.15	1.25	68.48	7.17	10.95	119.9025	51.4089	0.070999849
Lori	Pambak	Vahagni	53	sheep	serum	30.11.22	1240	0	1095	40°54′29″N	44°36′25″E	457.15	1.25	68.48	7.17	10.95	119.9025	51.4089	0.070999849
Lori	Pambak	Vahagni	53	sheep	serum	30.11.22	1241	0	1095	40°54′29″N	44°36′25″E	457.15	1.25	68.48	7.17	10.95	119.9025	51.4089	0.070999849
Lori	Pambak	Vahagni	53	sheep	serum	30.11.22	1242	0	1095	40°54′29″N	44°36′25″E	457.15	1.25	68.48	7.17	10.95	119.9025	51.4089	0.070999849
Lori	Pambak	Vahagni	53	sheep	serum	30.11.22	1243	0	1095	40°54′29″N	44°36′25″E	457.15	1.25	68.48	7.17	10.95	119.9025	51.4089	0.070999849
Lori	Pambak	Vahagni	53	sheep	serum	30.11.22	1244	0	1095	40°54′29″N	44°36′25″E	457.15	1.25	68.48	7.17	10.95	119.9025	51.4089	0.070999849
Lori	Pambak	Vahagni	53	sheep	serum	30.11.22	1245	0	1095	40°54′29″N	44°36′25″E	457.15	1.25	68.48	7.17	10.95	119.9025	51.4089	0.070999849
Lori	Pambak	Vahagni	53	sheep	serum	30.11.22	1246	0	1095	40°54′29″N	44°36′25″E	457.15	1.25	68.48	7.17	10.95	119.9025	51.4089	0.070999849
Lori	Pambak	Vahagni	53	sheep	serum	30.11.22	1247	0	1095	40°54′29″N	44°36′25″E	457.15	1.25	68.48	7.17	10.95	119.9025	51.4089	0.070999849
Lori	Pambak	Vahagni	53	sheep	serum	30.11.22	1248	0	1095	40°54′29″N	44°36′25″E	457.15	1.25	68.48	7.17	10.95	119.9025	51.4089	0.070999849
Lori	Pambak	Vahagni	53	sheep	serum	30.11.22	1249	0	1095	40°54′29″N	44°36′25″E	457.15	1.25	68.48	7.17	10.95	119.9025	51.4089	0.070999849
Lori	Pambak	Vahagni	53	sheep	serum	30.11.22	1250	0	1095	40°54′29″N	44°36′25″E	457.15	1.25	68.48	7.17	10.95	119.9025	51.4089	0.070999849
Lori	Pambak	Vahagni	53	sheep	serum	30.11.22	1251	0	1095	40°54′29″N	44°36′25″E	457.15	1.25	68.48	7.17	10.95	119.9025	51.4089	0.070999849
Lori	Pambak	Vahagni	53	sheep	serum	30.11.22	1252	0	1095	40°54′29″N	44°36′25″E	457.15	1.25	68.48	7.17	10.95	119.9025	51.4089	0.070999849
Lori	Pambak	Vahagni	53	sheep	serum	30.11.22	1253	0	1095	40°54′29″N	44°36′25″E	457.15	1.25	68.48	7.17	10.95	119.9025	51.4089	0.070999849
Lori	Pambak	Vahagni	53	sheep	serum	30.11.22	1254	0	1095	40°54′29″N	44°36′25″E	457.15	1.25	68.48	7.17	10.95	119.9025	51.4089	0.070999849
Lori	Pambak	Vahagni	53	sheep	serum	30.11.22	1255	0	1095	40°54′29″N	44°36′25″E	457.15	1.25	68.48	7.17	10.95	119.9025	51.4089	0.070999849
Lori	Pambak	Vahagni	53	sheep	serum	30.11.22	1256	0	1095	40°54′29″N	44°36′25″E	457.15	1.25	68.48	7.17	10.95	119.9025	51.4089	0.070999849
Lori	Pambak	Vahagni	53	sheep	serum	30.11.22	1257	0	1095	40°54′29″N	44°36′25″E	457.15	1.25	68.48	7.17	10.95	119.9025	51.4089	0.070999849
Lori	Pambak	Vahagni	53	sheep	serum	30.11.22	1258	0	1095	40°54′29″N	44°36′25″E	457.15	1.25	68.48	7.17	10.95	119.9025	51.4089	0.070999849
Lori	Pambak	Vahagni	53	sheep	serum	30.11.22	1259	0	1095	40°54′29″N	44°36′25″E	457.15	1.25	68.48	7.17	10.95	119.9025	51.4089	0.070999849
Lori	Pambak	Vahagni	53	sheep	serum	30.11.22	1260	0	1095	40°54′29″N	44°36′25″E	457.15	1.25	68.48	7.17	10.95	119.9025	51.4089	0.070999849
Lori	Pambak	Vahagni	53	sheep	serum	23.05.22	505	0	1095	40°54′29″N	44°36′25″E	457.15	1.25	68.48	7.17	10.95	119.9025	51.4089	0.070999849
Lori	Pambak	Vahagni	53	sheep	serum	23.05.22	506	0	1095	40°54′29″N	44°36′25″E	457.15	1.25	68.48	7.17	10.95	119.9025	51.4089	0.070999849
Lori	Pambak	Vahagni	53	sheep	serum	23.05.22	507	0	1095	40°54′29″N	44°36′25″E	457.15	1.25	68.48	7.17	10.95	119.9025	51.4089	0.070999849
Lori	Pambak	Vahagni	53	sheep	serum	23.05.22	508	0	1095	40°54′29″N	44°36′25″E	457.15	1.25	68.48	7.17	10.95	119.9025	51.4089	0.070999849
Lori	Pambak	Vahagni	53	sheep	serum	23.05.22	509	0	1095	40°54′29″N	44°36′25″E	457.15	1.25	68.48	7.17	10.95	119.9025	51.4089	0.070999849
Lori	Pambak	Vahagni	53	sheep	serum	23.05.22	510	0	1095	40°54′29″N	44°36′25″E	457.15	1.25	68.48	7.17	10.95	119.9025	51.4089	0.070999849
Lori	Pambak	Vahagni	53	sheep	serum	23.05.22	511	0	1095	40°54′29″N	44°36′25″E	457.15	1.25	68.48	7.17	10.95	119.9025	51.4089	0.070999849
Lori	Pambak	Vahagni	53	sheep	serum	23.05.22	512	0	1095	40°54′29″N	44°36′25″E	457.15	1.25	68.48	7.17	10.95	119.9025	51.4089	0.070999849
Lori	Pambak	Vahagni	53	sheep	serum	23.05.22	513	0	1095	40°54′29″N	44°36′25″E	457.15	1.25	68.48	7.17	10.95	119.9025	51.4089	0.070999849
Lori	Pambak	Vahagni	53	sheep	serum	23.05.22	514	0	1095	40°54′29″N	44°36′25″E	457.15	1.25	68.48	7.17	10.95	119.9025	51.4089	0.070999849
Lori	Pambak	Vahagni	53	sheep	serum	23.05.22	515	0	1095	40°54′29″N	44°36′25″E	457.15	1.25	68.48	7.17	10.95	119.9025	51.4089	0.070999849
Lori	Pambak	Vahagni	53	sheep	serum	23.05.22	516	0	1095	40°54′29″N	44°36′25″E	457.15	1.25	68.48	7.17	10.95	119.9025	51.4089	0.070999849
Lori	Pambak	Vahagni	53	sheep	serum	23.05.22	517	0	1095	40°54′29″N	44°36′25″E	457.15	1.25	68.48	7.17	10.95	119.9025	51.4089	0.070999849
Lori	Pambak	Vahagni	53	sheep	serum	23.05.22	518	0	1095	40°54′29″N	44°36′25″E	457.15	1.25	68.48	7.17	10.95	119.9025	51.4089	0.070999849
Lori	Pambak	Vahagni	53	sheep	serum	23.05.22	519	0	1095	40°54′29″N	44°36′25″E	457.15	1.25	68.48	7.17	10.95	119.9025	51.4089	0.070999849
Lori	Pambak	Vahagni	53	sheep	serum	23.05.22	520	0	1095	40°54′29″N	44°36′25″E	457.15	1.25	68.48	7.17	10.95	119.9025	51.4089	0.070999849
Lori	Pambak	Vahagni	53	sheep	serum	23.05.22	521	0	1095	40°54′29″N	44°36′25″E	457.15	1.25	68.48	7.17	10.95	119.9025	51.4089	0.070999849
Lori	Pambak	Vahagni	53	sheep	serum	23.05.22	522	0	1095	40°54′29″N	44°36′25″E	457.15	1.25	68.48	7.17	10.95	119.9025	51.4089	0.070999849
Lori	Pambak	Vahagni	53	sheep	serum	23.05.22	523	0	1095	40°54′29″N	44°36′25″E	457.15	1.25	68.48	7.17	10.95	119.9025	51.4089	0.070999849
Lori	Pambak	Vahagni	53	sheep	serum	23.05.22	524	0	1095	40°54′29″N	44°36′25″E	457.15	1.25	68.48	7.17	10.95	119.9025	51.4089	0.070999849
Lori	Pambak	Vahagni	53	sheep	serum	23.05.22	525	0	1095	40°54′29″N	44°36′25″E	457.15	1.25	68.48	7.17	10.95	119.9025	51.4089	0.070999849
Lori	Pambak	Vahagni	53	sheep	serum	23.05.22	526	0	1095	40°54′29″N	44°36′25″E	457.15	1.25	68.48	7.17	10.95	119.9025	51.4089	0.070999849
Lori	Pambak	Vahagni	53	sheep	serum	23.05.22	527	0	1095	40°54′29″N	44°36′25″E	457.15	1.25	68.48	7.17	10.95	119.9025	51.4089	0.070999849
Lori	Pambak	Vahagni	53	sheep	serum	23.05.22	528	0	1095	40°54′29″N	44°36′25″E	457.15	1.25	68.48	7.17	10.95	119.9025	51.4089	0.070999849
Lori	Pambak	Vahagni	53	sheep	serum	23.05.22	529	0	1095	40°54′29″N	44°36′25″E	457.15	1.25	68.48	7.17	10.95	119.9025	51.4089	0.070999849
Lori	Pambak	Vahagni	53	sheep	serum	23.05.22	530	0	1095	40°54′29″N	44°36′25″E	457.15	1.25	68.48	7.17	10.95	119.9025	51.4089	0.070999849
Lori	Pambak	Vahagni	53	sheep	serum	23.05.22	531	0	1095	40°54′29″N	44°36′25″E	457.15	1.25	68.48	7.17	10.95	119.9025	51.4089	0.070999849
Lori	Pambak	Vahagni	53	sheep	serum	23.05.22	532	0	1095	40°54′29″N	44°36′25″E	457.15	1.25	68.48	7.17	10.95	119.9025	51.4089	0.070999849
Lori	Pambak	Vahagni	53	sheep	serum	23.05.22	533	0	1095	40°54′29″N	44°36′25″E	457.15	1.25	68.48	7.17	10.95	119.9025	51.4089	0.070999849
Lori	Pambak	Vahagni	53	sheep	serum	23.05.22	534	1	1095	40°54′29″N	44°36′25″E	457.15	1.25	68.48	7.17	10.95	119.9025	51.4089	0.070999849
Lori	Vanadzor	Vanadzor	54	sheep	serum	13.07.23	1731	0	1325	40°48′46″N	44°29′18″E	457.15	1.25	68.48	7.17	13.25	175.5625	51.4089	0.080479086
Lori	Vanadzor	Vanadzor	54	sheep	serum	13.07.23	1732	0	1325	40°48′46″N	44°29′18″E	457.15	1.25	68.48	7.17	13.25	175.5625	51.4089	0.080479086
Lori	Vanadzor	Vanadzor	54	sheep	serum	13.07.23	1733	0	1325	40°48′46″N	44°29′18″E	457.15	1.25	68.48	7.17	13.25	175.5625	51.4089	0.080479086
Lori	Vanadzor	Vanadzor	54	sheep	serum	13.07.23	1734	0	1325	40°48′46″N	44°29′18″E	457.15	1.25	68.48	7.17	13.25	175.5625	51.4089	0.080479086
Lori	Vanadzor	Vanadzor	54	sheep	serum	13.07.23	1735	0	1325	40°48′46″N	44°29′18″E	457.15	1.25	68.48	7.17	13.25	175.5625	51.4089	0.080479086
Lori	Vanadzor	Vanadzor	54	sheep	serum	13.07.23	1736	0	1325	40°48′46″N	44°29′18″E	457.15	1.25	68.48	7.17	13.25	175.5625	51.4089	0.080479086
Lori	Vanadzor	Vanadzor	54	sheep	serum	13.07.23	1737	0	1325	40°48′46″N	44°29′18″E	457.15	1.25	68.48	7.17	13.25	175.5625	51.4089	0.080479086
Lori	Vanadzor	Vanadzor	54	sheep	serum	13.07.23	1738	0	1325	40°48′46″N	44°29′18″E	457.15	1.25	68.48	7.17	13.25	175.5625	51.4089	0.080479086
Lori	Vanadzor	Vanadzor	54	sheep	serum	13.07.23	1739	0	1325	40°48′46″N	44°29′18″E	457.15	1.25	68.48	7.17	13.25	175.5625	51.4089	0.080479086
Lori	Vanadzor	Vanadzor	54	sheep	serum	13.07.23	1740	0	1325	40°48′46″N	44°29′18″E	457.15	1.25	68.48	7.17	13.25	175.5625	51.4089	0.080479086
Lori	Vanadzor	Vanadzor	54	sheep	serum	13.07.23	1741	0	1325	40°48′46″N	44°29′18″E	457.15	1.25	68.48	7.17	13.25	175.5625	51.4089	0.080479086
Lori	Vanadzor	Vanadzor	54	sheep	serum	13.07.23	1742	0	1325	40°48′46″N	44°29′18″E	457.15	1.25	68.48	7.17	13.25	175.5625	51.4089	0.080479086
Lori	Vanadzor	Vanadzor	54	sheep	serum	13.07.23	1743	0	1325	40°48′46″N	44°29′18″E	457.15	1.25	68.48	7.17	13.25	175.5625	51.4089	0.080479086
Lori	Vanadzor	Vanadzor	54	sheep	serum	13.07.23	1744	0	1325	40°48′46″N	44°29′18″E	457.15	1.25	68.48	7.17	13.25	175.5625	51.4089	0.080479086
Lori	Vanadzor	Vanadzor	54	sheep	serum	13.07.23	1745	0	1325	40°48′46″N	44°29′18″E	457.15	1.25	68.48	7.17	13.25	175.5625	51.4089	0.080479086
Lori	Vanadzor	Vanadzor	54	sheep	serum	13.07.23	1746	1	1325	40°48′46″N	44°29′18″E	457.15	1.25	68.48	7.17	13.25	175.5625	51.4089	0.080479086
Lori	Vanadzor	Vanadzor	54	sheep	serum	13.07.23	1747	1	1325	40°48′46″N	44°29′18″E	457.15	1.25	68.48	7.17	13.25	175.5625	51.4089	0.080479086
Lori	Vanadzor	Vanadzor	54	sheep	serum	13.07.23	1748	1	1325	40°48′46″N	44°29′18″E	457.15	1.25	68.48	7.17	13.25	175.5625	51.4089	0.080479086
Lori	Vanadzor	Vanadzor	54	sheep	serum	13.07.23	1749	1	1325	40°48′46″N	44°29′18″E	457.15	1.25	68.48	7.17	13.25	175.5625	51.4089	0.080479086
Lori	Vanadzor	Vanadzor	54	sheep	serum	13.07.23	1750	1	1325	40°48′46″N	44°29′18″E	457.15	1.25	68.48	7.17	13.25	175.5625	51.4089	0.080479086
Lori	Vanadzor	Vanadzor	54	sheep	serum	13.07.23	1751	1	1325	40°48′46″N	44°29′18″E	457.15	1.25	68.48	7.17	13.25	175.5625	51.4089	0.080479086
Lori	Vanadzor	Vanadzor	54	sheep	serum	13.07.23	1752	1	1325	40°48′46″N	44°29′18″E	457.15	1.25	68.48	7.17	13.25	175.5625	51.4089	0.080479086
Lori	Vanadzor	Vanadzor	54	sheep	serum	13.07.23	1753	1	1325	40°48′46″N	44°29′18″E	457.15	1.25	68.48	7.17	13.25	175.5625	51.4089	0.080479086
Lori	Vanadzor	Vanadzor	54	sheep	serum	13.07.23	1754	1	1325	40°48′46″N	44°29′18″E	457.15	1.25	68.48	7.17	13.25	175.5625	51.4089	0.080479086
Lori	Vanadzor	Vanadzor	54	sheep	serum	13.07.23	1755	1	1325	40°48′46″N	44°29′18″E	457.15	1.25	68.48	7.17	13.25	175.5625	51.4089	0.080479086
Tavush	Berd	Varagavan	70	sheep	serum	04.05.23	1495	0	800	40°57'44"N	45°21'09"E	585.93	1.61	63.29	14.23	8	64	202.4929	0.431024839
Tavush	Berd	Varagavan	70	sheep	serum	04.05.23	1496	0	800	40°57'44"N	45°21'09"E	585.93	1.61	63.29	14.23	8	64	202.4929	0.431024839
Tavush	Berd	Varagavan	70	sheep	serum	04.05.23	1497	0	800	40°57'44"N	45°21'09"E	585.93	1.61	63.29	14.23	8	64	202.4929	0.431024839
Tavush	Berd	Varagavan	70	sheep	serum	04.05.23	1498	0	800	40°57'44"N	45°21'09"E	585.93	1.61	63.29	14.23	8	64	202.4929	0.431024839
Tavush	Berd	Varagavan	70	sheep	serum	04.05.23	1499	0	800	40°57'44"N	45°21'09"E	585.93	1.61	63.29	14.23	8	64	202.4929	0.431024839
Tavush	Berd	Varagavan	70	sheep	serum	04.05.23	1500	0	800	40°57'44"N	45°21'09"E	585.93	1.61	63.29	14.23	8	64	202.4929	0.431024839
Tavush	Berd	Varagavan	70	sheep	serum	04.05.23	1501	0	800	40°57'44"N	45°21'09"E	585.93	1.61	63.29	14.23	8	64	202.4929	0.431024839
Tavush	Berd	Varagavan	70	sheep	serum	04.05.23	1502	0	800	40°57'44"N	45°21'09"E	585.93	1.61	63.29	14.23	8	64	202.4929	0.431024839
Tavush	Berd	Varagavan	70	sheep	serum	04.05.23	1503	0	800	40°57'44"N	45°21'09"E	585.93	1.61	63.29	14.23	8	64	202.4929	0.431024839
Tavush	Berd	Varagavan	70	sheep	serum	04.05.23	1504	0	800	40°57'44"N	45°21'09"E	585.93	1.61	63.29	14.23	8	64	202.4929	0.431024839
Tavush	Berd	Varagavan	70	sheep	serum	04.05.23	1505	1	800	40°57'44"N	45°21'09"E	585.93	1.61	63.29	14.23	8	64	202.4929	0.431024839
Tavush	Berd	Varagavan	70	sheep	serum	04.05.23	1506	1	800	40°57'44"N	45°21'09"E	585.93	1.61	63.29	14.23	8	64	202.4929	0.431024839
Tavush	Berd	Varagavan	70	sheep	serum	04.05.23	1507	1	800	40°57'44"N	45°21'09"E	585.93	1.61	63.29	14.23	8	64	202.4929	0.431024839
Tavush	Berd	Varagavan	70	sheep	serum	04.05.23	1508	1	800	40°57'44"N	45°21'09"E	585.93	1.61	63.29	14.23	8	64	202.4929	0.431024839
Tavush	Berd	Varagavan	70	sheep	serum	04.05.23	1509	1	800	40°57'44"N	45°21'09"E	585.93	1.61	63.29	14.23	8	64	202.4929	0.431024839
Tavush	Berd	Varagavan	70	sheep	serum	04.05.23	1510	1	800	40°57'44"N	45°21'09"E	585.93	1.61	63.29	14.23	8	64	202.4929	0.431024839
Tavush	Berd	Varagavan	70	sheep	serum	04.05.23	1511	1	800	40°57'44"N	45°21'09"E	585.93	1.61	63.29	14.23	8	64	202.4929	0.431024839
Tavush	Berd	Varagavan	70	sheep	serum	04.05.23	1512	1	800	40°57'44"N	45°21'09"E	585.93	1.61	63.29	14.23	8	64	202.4929	0.431024839
Tavush	Berd	Varagavan	70	sheep	serum	04.05.23	1513	1	800	40°57'44"N	45°21'09"E	585.93	1.61	63.29	14.23	8	64	202.4929	0.431024839
Tavush	Berd	Varagavan	70	sheep	serum	04.05.23	1514	1	800	40°57'44"N	45°21'09"E	585.93	1.61	63.29	14.23	8	64	202.4929	0.431024839
Tavush	Berd	Varagavan	70	sheep	serum	04.05.23	1515	1	800	40°57'44"N	45°21'09"E	585.93	1.61	63.29	14.23	8	64	202.4929	0.431024839
Tavush	Berd	Varagavan	70	sheep	serum	04.05.23	1516	1	800	40°57'44"N	45°21'09"E	585.93	1.61	63.29	14.23	8	64	202.4929	0.431024839
Tavush	Berd	Varagavan	70	sheep	serum	04.05.23	1517	1	800	40°57'44"N	45°21'09"E	585.93	1.61	63.29	14.23	8	64	202.4929	0.431024839
Tavush	Berd	Varagavan	70	sheep	serum	04.05.23	1518	1	800	40°57'44"N	45°21'09"E	585.93	1.61	63.29	14.23	8	64	202.4929	0.431024839
Tavush	Berd	Varagavan	70	sheep	serum	04.05.23	1519	1	800	40°57'44"N	45°21'09"E	585.93	1.61	63.29	14.23	8	64	202.4929	0.431024839
Tavush	Berd	Varagavan	70	sheep	serum	04.05.23	1520	1	800	40°57'44"N	45°21'09"E	585.93	1.61	63.29	14.23	8	64	202.4929	0.431024839
Tavush	Berd	Varagavan	70	sheep	serum	04.05.23	1521	1	800	40°57'44"N	45°21'09"E	585.93	1.61	63.29	14.23	8	64	202.4929	0.431024839
Tavush	Berd	Varagavan	70	sheep	serum	04.05.23	1522	1	800	40°57'44"N	45°21'09"E	585.93	1.61	63.29	14.23	8	64	202.4929	0.431024839
Tavush	Berd	Varagavan	70	sheep	serum	04.05.23	1523	1	800	40°57'44"N	45°21'09"E	585.93	1.61	63.29	14.23	8	64	202.4929	0.431024839
Tavush	Berd	Varagavan	70	sheep	serum	04.05.23	1524	1	800	40°57'44"N	45°21'09"E	585.93	1.61	63.29	14.23	8	64	202.4929	0.431024839
Tavush	Berd	Varagavan	70	sheep	serum	04.05.23	1525	1	800	40°57'44"N	45°21'09"E	585.93	1.61	63.29	14.23	8	64	202.4929	0.431024839
Tavush	Berd	Varagavan	70	sheep	serum	04.05.23	1526	1	800	40°57'44"N	45°21'09"E	585.93	1.61	63.29	14.23	8	64	202.4929	0.431024839
Tavush	Berd	Varagavan	70	sheep	serum	04.05.23	1527	1	800	40°57'44"N	45°21'09"E	585.93	1.61	63.29	14.23	8	64	202.4929	0.431024839
Tavush	Berd	Varagavan	70	sheep	serum	04.05.23	1528	1	800	40°57'44"N	45°21'09"E	585.93	1.61	63.29	14.23	8	64	202.4929	0.431024839
Tavush	Berd	Varagavan	70	sheep	serum	04.05.23	1529	1	800	40°57'44"N	45°21'09"E	585.93	1.61	63.29	14.23	8	64	202.4929	0.431024839
Tavush	Berd	Varagavan	70	sheep	serum	04.05.23	1530	1	800	40°57'44"N	45°21'09"E	585.93	1.61	63.29	14.23	8	64	202.4929	0.431024839
Tavush	Berd	Varagavan	70	sheep	serum	04.05.23	1531	1	800	40°57'44"N	45°21'09"E	585.93	1.61	63.29	14.23	8	64	202.4929	0.431024839
Tavush	Berd	Varagavan	70	sheep	serum	04.05.23	1532	1	800	40°57'44"N	45°21'09"E	585.93	1.61	63.29	14.23	8	64	202.4929	0.431024839
Tavush	Berd	Varagavan	70	sheep	serum	04.05.23	1533	1	800	40°57'44"N	45°21'09"E	585.93	1.61	63.29	14.23	8	64	202.4929	0.431024839
Tavush	Berd	Varagavan	70	sheep	serum	04.05.23	1534	1	800	40°57'44"N	45°21'09"E	585.93	1.61	63.29	14.23	8	64	202.4929	0.431024839
Shirak	Artik	Vardakar	30	sheep	serum	14.12.23	1962	0	1610	40°39'49"N	43°55'08"E	535.33	1.47	65.02	8.73	16.1	259.21	76.2129	0.142289675
Shirak	Artik	Vardakar	30	sheep	serum	14.12.23	1963	0	1610	40°39'49"N	43°55'08"E	535.33	1.47	65.02	8.73	16.1	259.21	76.2129	0.142289675
Shirak	Artik	Vardakar	30	sheep	serum	14.12.23	1964	0	1610	40°39'49"N	43°55'08"E	535.33	1.47	65.02	8.73	16.1	259.21	76.2129	0.142289675
Shirak	Artik	Vardakar	30	sheep	serum	14.12.23	1965	0	1610	40°39'49"N	43°55'08"E	535.33	1.47	65.02	8.73	16.1	259.21	76.2129	0.142289675
Shirak	Artik	Vardakar	30	sheep	serum	14.12.23	1966	0	1610	40°39'49"N	43°55'08"E	535.33	1.47	65.02	8.73	16.1	259.21	76.2129	0.142289675
Shirak	Artik	Vardakar	30	sheep	serum	14.12.23	1967	0	1610	40°39'49"N	43°55'08"E	535.33	1.47	65.02	8.73	16.1	259.21	76.2129	0.142289675
Shirak	Artik	Vardakar	30	sheep	serum	14.12.23	1968	0	1610	40°39'49"N	43°55'08"E	535.33	1.47	65.02	8.73	16.1	259.21	76.2129	0.142289675
Shirak	Artik	Vardakar	30	sheep	serum	14.12.23	1969	0	1610	40°39'49"N	43°55'08"E	535.33	1.47	65.02	8.73	16.1	259.21	76.2129	0.142289675
Shirak	Artik	Vardakar	30	sheep	serum	14.12.23	1970	0	1610	40°39'49"N	43°55'08"E	535.33	1.47	65.02	8.73	16.1	259.21	76.2129	0.142289675
Shirak	Artik	Vardakar	30	sheep	serum	14.12.23	1971	0	1610	40°39'49"N	43°55'08"E	535.33	1.47	65.02	8.73	16.1	259.21	76.2129	0.142289675
Shirak	Artik	Vardakar	30	sheep	serum	14.12.23	1972	0	1610	40°39'49"N	43°55'08"E	535.33	1.47	65.02	8.73	16.1	259.21	76.2129	0.142289675
Shirak	Artik	Vardakar	30	sheep	serum	14.12.23	1973	0	1610	40°39'49"N	43°55'08"E	535.33	1.47	65.02	8.73	16.1	259.21	76.2129	0.142289675
Shirak	Artik	Vardakar	30	sheep	serum	14.12.23	1974	0	1610	40°39'49"N	43°55'08"E	535.33	1.47	65.02	8.73	16.1	259.21	76.2129	0.142289675
Shirak	Artik	Vardakar	30	sheep	serum	14.12.23	1975	0	1610	40°39'49"N	43°55'08"E	535.33	1.47	65.02	8.73	16.1	259.21	76.2129	0.142289675
Shirak	Artik	Vardakar	30	sheep	serum	14.12.23	1976	1	1610	40°39'49"N	43°55'08"E	535.33	1.47	65.02	8.73	16.1	259.21	76.2129	0.142289675
Shirak	Artik	Vardakar	30	sheep	serum	14.12.23	1977	1	1610	40°39'49"N	43°55'08"E	535.33	1.47	65.02	8.73	16.1	259.21	76.2129	0.142289675
Shirak	Artik	Vardakar	30	sheep	serum	14.12.23	1978	1	1610	40°39'49"N	43°55'08"E	535.33	1.47	65.02	8.73	16.1	259.21	76.2129	0.142289675
Shirak	Artik	Vardakar	30	sheep	serum	14.12.23	1979	1	1610	40°39'49"N	43°55'08"E	535.33	1.47	65.02	8.73	16.1	259.21	76.2129	0.142289675
Shirak	Artik	Vardakar	30	sheep	serum	14.12.23	1980	1	1610	40°39'49"N	43°55'08"E	535.33	1.47	65.02	8.73	16.1	259.21	76.2129	0.142289675
Shirak	Artik	Vardakar	30	sheep	serum	14.12.23	1981	1	1610	40°39'49"N	43°55'08"E	535.33	1.47	65.02	8.73	16.1	259.21	76.2129	0.142289675
Tavush	Ijevan	Vazashen	71	cattle	serum	08.10.21	159	0	704	40°59'46"N	45°16'47"E	419.52	1.15	60.99	11.41	7.04	49.5616	130.1881	0.193015669
Tavush	Ijevan	Vazashen	71	cattle	serum	08.10.21	160	0	704	40°59'46"N	45°16'47"E	419.52	1.15	60.99	11.41	7.04	49.5616	130.1881	0.193015669
Tavush	Ijevan	Vazashen	71	cattle	serum	08.10.21	161	0	704	40°59'46"N	45°16'47"E	419.52	1.15	60.99	11.41	7.04	49.5616	130.1881	0.193015669
Tavush	Ijevan	Vazashen	71	cattle	serum	08.10.21	162	0	704	40°59'46"N	45°16'47"E	419.52	1.15	60.99	11.41	7.04	49.5616	130.1881	0.193015669
Tavush	Ijevan	Vazashen	71	cattle	serum	08.10.21	163	0	704	40°59'46"N	45°16'47"E	419.52	1.15	60.99	11.41	7.04	49.5616	130.1881	0.193015669
Tavush	Ijevan	Vazashen	71	cattle	serum	08.10.21	164	0	704	40°59'46"N	45°16'47"E	419.52	1.15	60.99	11.41	7.04	49.5616	130.1881	0.193015669
Tavush	Ijevan	Vazashen	71	cattle	serum	08.10.21	165	0	704	40°59'46"N	45°16'47"E	419.52	1.15	60.99	11.41	7.04	49.5616	130.1881	0.193015669
Tavush	Ijevan	Vazashen	71	cattle	serum	08.10.21	166	0	704	40°59'46"N	45°16'47"E	419.52	1.15	60.99	11.41	7.04	49.5616	130.1881	0.193015669
Tavush	Ijevan	Vazashen	71	cattle	serum	08.10.21	167	0	704	40°59'46"N	45°16'47"E	419.52	1.15	60.99	11.41	7.04	49.5616	130.1881	0.193015669
Tavush	Ijevan	Vazashen	71	cattle	serum	08.10.21	168	0	704	40°59'46"N	45°16'47"E	419.52	1.15	60.99	11.41	7.04	49.5616	130.1881	0.193015669
Tavush	Ijevan	Vazashen	71	cattle	serum	08.10.21	169	0	704	40°59'46"N	45°16'47"E	419.52	1.15	60.99	11.41	7.04	49.5616	130.1881	0.193015669
Tavush	Ijevan	Vazashen	71	cattle	serum	08.10.21	170	0	704	40°59'46"N	45°16'47"E	419.52	1.15	60.99	11.41	7.04	49.5616	130.1881	0.193015669
Tavush	Ijevan	Vazashen	71	cattle	serum	08.10.21	171	0	704	40°59'46"N	45°16'47"E	419.52	1.15	60.99	11.41	7.04	49.5616	130.1881	0.193015669
Tavush	Ijevan	Vazashen	71	cattle	serum	08.10.21	172	0	704	40°59'46"N	45°16'47"E	419.52	1.15	60.99	11.41	7.04	49.5616	130.1881	0.193015669
Tavush	Ijevan	Vazashen	71	cattle	serum	08.10.21	173	0	704	40°59'46"N	45°16'47"E	419.52	1.15	60.99	11.41	7.04	49.5616	130.1881	0.193015669
Tavush	Ijevan	Vazashen	71	cattle	serum	08.10.21	174	0	704	40°59'46"N	45°16'47"E	419.52	1.15	60.99	11.41	7.04	49.5616	130.1881	0.193015669
Tavush	Ijevan	Vazashen	71	cattle	serum	08.10.21	175	0	704	40°59'46"N	45°16'47"E	419.52	1.15	60.99	11.41	7.04	49.5616	130.1881	0.193015669
Tavush	Ijevan	Vazashen	71	cattle	serum	08.10.21	176	0	704	40°59'46"N	45°16'47"E	419.52	1.15	60.99	11.41	7.04	49.5616	130.1881	0.193015669
Tavush	Ijevan	Vazashen	71	sheep	serum	08.10.21	177	0	704	40°59'46"N	45°16'47"E	419.52	1.15	60.99	11.41	7.04	49.5616	130.1881	0.193015669
Tavush	Ijevan	Vazashen	71	sheep	serum	08.10.21	178	0	704	40°59'46"N	45°16'47"E	419.52	1.15	60.99	11.41	7.04	49.5616	130.1881	0.193015669
Tavush	Ijevan	Vazashen	71	sheep	serum	08.10.21	179	0	704	40°59'46"N	45°16'47"E	419.52	1.15	60.99	11.41	7.04	49.5616	130.1881	0.193015669
Tavush	Ijevan	Vazashen	71	sheep	serum	08.10.21	180	0	704	40°59'46"N	45°16'47"E	419.52	1.15	60.99	11.41	7.04	49.5616	130.1881	0.193015669
Tavush	Ijevan	Vazashen	71	sheep	serum	08.10.21	181	1	704	40°59'46"N	45°16'47"E	419.52	1.15	60.99	11.41	7.04	49.5616	130.1881	0.193015669
Tavush	Ijevan	Vazashen	71	sheep	serum	08.10.21	182	1	704	40°59'46"N	45°16'47"E	419.52	1.15	60.99	11.41	7.04	49.5616	130.1881	0.193015669
Tavush	Ijevan	Vazashen	71	sheep	serum	08.10.21	183	1	704	40°59'46"N	45°16'47"E	419.52	1.15	60.99	11.41	7.04	49.5616	130.1881	0.193015669
Tavush	Ijevan	Vazashen	71	sheep	serum	08.10.21	184	1	704	40°59'46"N	45°16'47"E	419.52	1.15	60.99	11.41	7.04	49.5616	130.1881	0.193015669
Tavush	Berd	Verin Tsaghkavan	72	sheep	serum	04.05.23	1535	0	820	40°56'21"N	45°19'52"E	585.93	1.61	63.29	14.23	8.2	67.24	202.4929	0.429596954
Tavush	Berd	Verin Tsaghkavan	72	sheep	serum	04.05.23	1536	0	820	40°56'21"N	45°19'52"E	585.93	1.61	63.29	14.23	8.2	67.24	202.4929	0.429596954
Tavush	Berd	Verin Tsaghkavan	72	sheep	serum	04.05.23	1537	0	820	40°56'21"N	45°19'52"E	585.93	1.61	63.29	14.23	8.2	67.24	202.4929	0.429596954
Tavush	Berd	Verin Tsaghkavan	72	sheep	serum	04.05.23	1538	0	820	40°56'21"N	45°19'52"E	585.93	1.61	63.29	14.23	8.2	67.24	202.4929	0.429596954
Tavush	Berd	Verin Tsaghkavan	72	sheep	serum	04.05.23	1539	0	820	40°56'21"N	45°19'52"E	585.93	1.61	63.29	14.23	8.2	67.24	202.4929	0.429596954
Tavush	Berd	Verin Tsaghkavan	72	sheep	serum	04.05.23	1540	0	820	40°56'21"N	45°19'52"E	585.93	1.61	63.29	14.23	8.2	67.24	202.4929	0.429596954
Tavush	Berd	Verin Tsaghkavan	72	sheep	serum	04.05.23	1541	0	820	40°56'21"N	45°19'52"E	585.93	1.61	63.29	14.23	8.2	67.24	202.4929	0.429596954
Tavush	Berd	Verin Tsaghkavan	72	sheep	serum	04.05.23	1542	0	820	40°56'21"N	45°19'52"E	585.93	1.61	63.29	14.23	8.2	67.24	202.4929	0.429596954
Tavush	Berd	Verin Tsaghkavan	72	sheep	serum	04.05.23	1543	0	820	40°56'21"N	45°19'52"E	585.93	1.61	63.29	14.23	8.2	67.24	202.4929	0.429596954
Tavush	Berd	Verin Tsaghkavan	72	sheep	serum	04.05.23	1544	0	820	40°56'21"N	45°19'52"E	585.93	1.61	63.29	14.23	8.2	67.24	202.4929	0.429596954
Tavush	Berd	Verin Tsaghkavan	72	sheep	serum	04.05.23	1545	0	820	40°56'21"N	45°19'52"E	585.93	1.61	63.29	14.23	8.2	67.24	202.4929	0.429596954
Tavush	Berd	Verin Tsaghkavan	72	sheep	serum	04.05.23	1546	0	820	40°56'21"N	45°19'52"E	585.93	1.61	63.29	14.23	8.2	67.24	202.4929	0.429596954
Tavush	Berd	Verin Tsaghkavan	72	sheep	serum	04.05.23	1547	0	820	40°56'21"N	45°19'52"E	585.93	1.61	63.29	14.23	8.2	67.24	202.4929	0.429596954
Tavush	Berd	Verin Tsaghkavan	72	sheep	serum	04.05.23	1548	0	820	40°56'21"N	45°19'52"E	585.93	1.61	63.29	14.23	8.2	67.24	202.4929	0.429596954
Tavush	Berd	Verin Tsaghkavan	72	sheep	serum	04.05.23	1549	0	820	40°56'21"N	45°19'52"E	585.93	1.61	63.29	14.23	8.2	67.24	202.4929	0.429596954
Tavush	Berd	Verin Tsaghkavan	72	sheep	serum	04.05.23	1550	0	820	40°56'21"N	45°19'52"E	585.93	1.61	63.29	14.23	8.2	67.24	202.4929	0.429596954
Tavush	Berd	Verin Tsaghkavan	72	sheep	serum	04.05.23	1551	0	820	40°56'21"N	45°19'52"E	585.93	1.61	63.29	14.23	8.2	67.24	202.4929	0.429596954
Tavush	Berd	Verin Tsaghkavan	72	sheep	serum	04.05.23	1552	0	820	40°56'21"N	45°19'52"E	585.93	1.61	63.29	14.23	8.2	67.24	202.4929	0.429596954
Tavush	Berd	Verin Tsaghkavan	72	sheep	serum	04.05.23	1553	0	820	40°56'21"N	45°19'52"E	585.93	1.61	63.29	14.23	8.2	67.24	202.4929	0.429596954
Tavush	Berd	Verin Tsaghkavan	72	sheep	serum	04.05.23	1554	0	820	40°56'21"N	45°19'52"E	585.93	1.61	63.29	14.23	8.2	67.24	202.4929	0.429596954
Tavush	Berd	Verin Tsaghkavan	72	sheep	serum	04.05.23	1555	0	820	40°56'21"N	45°19'52"E	585.93	1.61	63.29	14.23	8.2	67.24	202.4929	0.429596954
Tavush	Berd	Verin Tsaghkavan	72	sheep	serum	04.05.23	1556	0	820	40°56'21"N	45°19'52"E	585.93	1.61	63.29	14.23	8.2	67.24	202.4929	0.429596954
Tavush	Berd	Verin Tsaghkavan	72	sheep	serum	04.05.23	1557	0	820	40°56'21"N	45°19'52"E	585.93	1.61	63.29	14.23	8.2	67.24	202.4929	0.429596954
Tavush	Berd	Verin Tsaghkavan	72	sheep	serum	04.05.23	1558	0	820	40°56'21"N	45°19'52"E	585.93	1.61	63.29	14.23	8.2	67.24	202.4929	0.429596954
Tavush	Berd	Verin Tsaghkavan	72	sheep	serum	04.05.23	1559	1	820	40°56'21"N	45°19'52"E	585.93	1.61	63.29	14.23	8.2	67.24	202.4929	0.429596954
Tavush	Berd	Verin Tsaghkavan	72	sheep	serum	04.05.23	1560	1	820	40°56'21"N	45°19'52"E	585.93	1.61	63.29	14.23	8.2	67.24	202.4929	0.429596954
Tavush	Berd	Verin Tsaghkavan	72	sheep	serum	04.05.23	1561	1	820	40°56'21"N	45°19'52"E	585.93	1.61	63.29	14.23	8.2	67.24	202.4929	0.429596954
Tavush	Berd	Verin Tsaghkavan	72	sheep	serum	04.05.23	1562	1	820	40°56'21"N	45°19'52"E	585.93	1.61	63.29	14.23	8.2	67.24	202.4929	0.429596954
Tavush	Berd	Verin Tsaghkavan	72	sheep	serum	04.05.23	1563	1	820	40°56'21"N	45°19'52"E	585.93	1.61	63.29	14.23	8.2	67.24	202.4929	0.429596954
Tavush	Berd	Verin Tsaghkavan	72	sheep	serum	04.05.23	1564	1	820	40°56'21"N	45°19'52"E	585.93	1.61	63.29	14.23	8.2	67.24	202.4929	0.429596954
Tavush	Berd	Verin Tsaghkavan	72	sheep	serum	04.05.23	1565	1	820	40°56'21"N	45°19'52"E	585.93	1.61	63.29	14.23	8.2	67.24	202.4929	0.429596954
Tavush	Berd	Verin Tsaghkavan	72	sheep	serum	04.05.23	1566	1	820	40°56'21"N	45°19'52"E	585.93	1.61	63.29	14.23	8.2	67.24	202.4929	0.429596954
Tavush	Berd	Verin Tsaghkavan	72	sheep	serum	04.05.23	1567	1	820	40°56'21"N	45°19'52"E	585.93	1.61	63.29	14.23	8.2	67.24	202.4929	0.429596954
Tavush	Berd	Verin Tsaghkavan	72	sheep	serum	04.05.23	1568	1	820	40°56'21"N	45°19'52"E	585.93	1.61	63.29	14.23	8.2	67.24	202.4929	0.429596954
Tavush	Berd	Verin Tsaghkavan	72	sheep	serum	04.05.23	1569	1	820	40°56'21"N	45°19'52"E	585.93	1.61	63.29	14.23	8.2	67.24	202.4929	0.429596954
Tavush	Berd	Verin Tsaghkavan	72	sheep	serum	04.05.23	1570	1	820	40°56'21"N	45°19'52"E	585.93	1.61	63.29	14.23	8.2	67.24	202.4929	0.429596954
Tavush	Berd	Verin Tsaghkavan	72	sheep	serum	04.05.23	1571	1	820	40°56'21"N	45°19'52"E	585.93	1.61	63.29	14.23	8.2	67.24	202.4929	0.429596954
Tavush	Berd	Verin Tsaghkavan	72	sheep	serum	04.05.23	1572	1	820	40°56'21"N	45°19'52"E	585.93	1.61	63.29	14.23	8.2	67.24	202.4929	0.429596954
Tavush	Berd	Verin Tsaghkavan	72	sheep	serum	04.05.23	1573	1	820	40°56'21"N	45°19'52"E	585.93	1.61	63.29	14.23	8.2	67.24	202.4929	0.429596954
Tavush	Berd	Verin Tsaghkavan	72	sheep	serum	04.05.23	1574	1	820	40°56'21"N	45°19'52"E	585.93	1.61	63.29	14.23	8.2	67.24	202.4929	0.429596954
Shirak	Akhuryan	Voskehask	31	cattle	serum	10.10.22	859	0	1500	40°45′51″N	43°46′35″E	556.66	1.52	75.31	3.99	15	225	15.9201	0.07316761
Shirak	Akhuryan	Voskehask	31	cattle	serum	10.10.22	860	0	1500	40°45′51″N	43°46′35″E	556.66	1.52	75.31	3.99	15	225	15.9201	0.07316761
Shirak	Akhuryan	Voskehask	31	cattle	serum	10.10.22	861	0	1500	40°45′51″N	43°46′35″E	556.66	1.52	75.31	3.99	15	225	15.9201	0.07316761
Shirak	Akhuryan	Voskehask	31	cattle	serum	10.10.22	862	0	1500	40°45′51″N	43°46′35″E	556.66	1.52	75.31	3.99	15	225	15.9201	0.07316761
Shirak	Akhuryan	Voskehask	31	cattle	serum	10.10.22	863	0	1500	40°45′51″N	43°46′35″E	556.66	1.52	75.31	3.99	15	225	15.9201	0.07316761
Shirak	Akhuryan	Voskehask	31	cattle	serum	10.10.22	864	0	1500	40°45′51″N	43°46′35″E	556.66	1.52	75.31	3.99	15	225	15.9201	0.07316761
Shirak	Akhuryan	Voskehask	31	cattle	serum	10.10.22	865	0	1500	40°45′51″N	43°46′35″E	556.66	1.52	75.31	3.99	15	225	15.9201	0.07316761
Shirak	Akhuryan	Voskehask	31	cattle	serum	10.10.22	866	0	1500	40°45′51″N	43°46′35″E	556.66	1.52	75.31	3.99	15	225	15.9201	0.07316761
Shirak	Akhuryan	Voskehask	31	cattle	serum	10.10.22	867	0	1500	40°45′51″N	43°46′35″E	556.66	1.52	75.31	3.99	15	225	15.9201	0.07316761
Shirak	Akhuryan	Voskehask	31	cattle	serum	10.10.22	868	0	1500	40°45′51″N	43°46′35″E	556.66	1.52	75.31	3.99	15	225	15.9201	0.07316761
Shirak	Akhuryan	Voskehask	31	cattle	serum	10.10.22	869	0	1500	40°45′51″N	43°46′35″E	556.66	1.52	75.31	3.99	15	225	15.9201	0.07316761
Shirak	Akhuryan	Voskehask	31	cattle	serum	10.10.22	870	0	1500	40°45′51″N	43°46′35″E	556.66	1.52	75.31	3.99	15	225	15.9201	0.07316761
Shirak	Akhuryan	Voskehask	31	cattle	serum	10.10.22	871	1	1500	40°45′51″N	43°46′35″E	556.66	1.52	75.31	3.99	15	225	15.9201	0.07316761
Shirak	Akhuryan	Voskehask	31	cattle	serum	10.10.22	872	1	1500	40°45′51″N	43°46′35″E	556.66	1.52	75.31	3.99	15	225	15.9201	0.07316761
Lori	Pambak	Yeghegnut	55	cattle	serum	18.04.22	400	0	1093	40°54′15″N	44°37′57″E	457.15	1.25	68.48	7.17	10.93	119.4649	51.4089	0.070955794
Lori	Pambak	Yeghegnut	55	cattle	serum	18.04.22	401	0	1093	40°54′15″N	44°37′57″E	457.15	1.25	68.48	7.17	10.93	119.4649	51.4089	0.070955794
Lori	Pambak	Yeghegnut	55	cattle	serum	18.04.22	402	0	1093	40°54′15″N	44°37′57″E	457.15	1.25	68.48	7.17	10.93	119.4649	51.4089	0.070955794
Lori	Pambak	Yeghegnut	55	cattle	serum	18.04.22	403	0	1093	40°54′15″N	44°37′57″E	457.15	1.25	68.48	7.17	10.93	119.4649	51.4089	0.070955794
Lori	Pambak	Yeghegnut	55	cattle	serum	18.04.22	404	0	1093	40°54′15″N	44°37′57″E	457.15	1.25	68.48	7.17	10.93	119.4649	51.4089	0.070955794
Lori	Pambak	Yeghegnut	55	cattle	serum	18.04.22	405	0	1093	40°54′15″N	44°37′57″E	457.15	1.25	68.48	7.17	10.93	119.4649	51.4089	0.070955794
Lori	Pambak	Yeghegnut	55	cattle	serum	18.04.22	406	0	1093	40°54′15″N	44°37′57″E	457.15	1.25	68.48	7.17	10.93	119.4649	51.4089	0.070955794
Lori	Pambak	Yeghegnut	55	cattle	serum	18.04.22	407	0	1093	40°54′15″N	44°37′57″E	457.15	1.25	68.48	7.17	10.93	119.4649	51.4089	0.070955794
Lori	Pambak	Yeghegnut	55	cattle	serum	18.04.22	408	0	1093	40°54′15″N	44°37′57″E	457.15	1.25	68.48	7.17	10.93	119.4649	51.4089	0.070955794
Lori	Pambak	Yeghegnut	55	cattle	serum	18.04.22	409	0	1093	40°54′15″N	44°37′57″E	457.15	1.25	68.48	7.17	10.93	119.4649	51.4089	0.070955794
Lori	Pambak	Yeghegnut	55	cattle	serum	18.04.22	410	0	1093	40°54′15″N	44°37′57″E	457.15	1.25	68.48	7.17	10.93	119.4649	51.4089	0.070955794
Lori	Pambak	Yeghegnut	55	cattle	serum	18.04.22	411	0	1093	40°54′15″N	44°37′57″E	457.15	1.25	68.48	7.17	10.93	119.4649	51.4089	0.070955794
Lori	Pambak	Yeghegnut	55	cattle	serum	18.04.22	412	0	1093	40°54′15″N	44°37′57″E	457.15	1.25	68.48	7.17	10.93	119.4649	51.4089	0.070955794
Lori	Pambak	Yeghegnut	55	cattle	serum	18.04.22	413	0	1093	40°54′15″N	44°37′57″E	457.15	1.25	68.48	7.17	10.93	119.4649	51.4089	0.070955794
Lori	Pambak	Yeghegnut	55	cattle	serum	18.04.22	414	0	1093	40°54′15″N	44°37′57″E	457.15	1.25	68.48	7.17	10.93	119.4649	51.4089	0.070955794
Lori	Pambak	Yeghegnut	55	cattle	serum	18.04.22	415	0	1093	40°54′15″N	44°37′57″E	457.15	1.25	68.48	7.17	10.93	119.4649	51.4089	0.070955794
Lori	Pambak	Yeghegnut	55	cattle	serum	18.04.22	416	0	1093	40°54′15″N	44°37′57″E	457.15	1.25	68.48	7.17	10.93	119.4649	51.4089	0.070955794
Lori	Pambak	Yeghegnut	55	cattle	serum	18.04.22	417	0	1093	40°54′15″N	44°37′57″E	457.15	1.25	68.48	7.17	10.93	119.4649	51.4089	0.070955794
Lori	Pambak	Yeghegnut	55	cattle	serum	18.04.22	418	0	1093	40°54′15″N	44°37′57″E	457.15	1.25	68.48	7.17	10.93	119.4649	51.4089	0.070955794
Lori	Pambak	Yeghegnut	55	cattle	serum	18.04.22	419	0	1093	40°54′15″N	44°37′57″E	457.15	1.25	68.48	7.17	10.93	119.4649	51.4089	0.070955794
Lori	Pambak	Yeghegnut	55	cattle	serum	18.04.22	420	0	1093	40°54′15″N	44°37′57″E	457.15	1.25	68.48	7.17	10.93	119.4649	51.4089	0.070955794
Lori	Pambak	Yeghegnut	55	cattle	serum	18.04.22	421	0	1093	40°54′15″N	44°37′57″E	457.15	1.25	68.48	7.17	10.93	119.4649	51.4089	0.070955794
Lori	Pambak	Yeghegnut	55	cattle	serum	18.04.22	422	0	1093	40°54′15″N	44°37′57″E	457.15	1.25	68.48	7.17	10.93	119.4649	51.4089	0.070955794
Lori	Pambak	Yeghegnut	55	cattle	serum	18.04.22	423	0	1093	40°54′15″N	44°37′57″E	457.15	1.25	68.48	7.17	10.93	119.4649	51.4089	0.070955794
Lori	Pambak	Yeghegnut	55	cattle	serum	18.04.22	424	0	1093	40°54′15″N	44°37′57″E	457.15	1.25	68.48	7.17	10.93	119.4649	51.4089	0.070955794
Lori	Pambak	Yeghegnut	55	cattle	serum	18.04.22	425	0	1093	40°54′15″N	44°37′57″E	457.15	1.25	68.48	7.17	10.93	119.4649	51.4089	0.070955794
Lori	Pambak	Yeghegnut	55	cattle	serum	18.04.22	426	0	1093	40°54′15″N	44°37′57″E	457.15	1.25	68.48	7.17	10.93	119.4649	51.4089	0.070955794
Lori	Pambak	Yeghegnut	55	cattle	serum	18.04.22	427	0	1093	40°54′15″N	44°37′57″E	457.15	1.25	68.48	7.17	10.93	119.4649	51.4089	0.070955794
Lori	Pambak	Yeghegnut	55	cattle	serum	18.04.22	428	0	1093	40°54′15″N	44°37′57″E	457.15	1.25	68.48	7.17	10.93	119.4649	51.4089	0.070955794
Lori	Pambak	Yeghegnut	55	cattle	serum	18.04.22	429	0	1093	40°54′15″N	44°37′57″E	457.15	1.25	68.48	7.17	10.93	119.4649	51.4089	0.070955794
Lori	Pambak	Yeghegnut	55	cattle	serum	18.04.22	430	0	1093	40°54′15″N	44°37′57″E	457.15	1.25	68.48	7.17	10.93	119.4649	51.4089	0.070955794
Lori	Pambak	Yeghegnut	55	cattle	serum	18.04.22	431	0	1093	40°54′15″N	44°37′57″E	457.15	1.25	68.48	7.17	10.93	119.4649	51.4089	0.070955794
Lori	Pambak	Yeghegnut	55	cattle	serum	18.04.22	432	0	1093	40°54′15″N	44°37′57″E	457.15	1.25	68.48	7.17	10.93	119.4649	51.4089	0.070955794
Lori	Pambak	Yeghegnut	55	cattle	serum	18.04.22	433	0	1093	40°54′15″N	44°37′57″E	457.15	1.25	68.48	7.17	10.93	119.4649	51.4089	0.070955794
Lori	Pambak	Yeghegnut	55	cattle	serum	18.04.22	434	0	1093	40°54′15″N	44°37′57″E	457.15	1.25	68.48	7.17	10.93	119.4649	51.4089	0.070955794
Lori	Pambak	Yeghegnut	55	cattle	serum	18.04.22	435	0	1093	40°54′15″N	44°37′57″E	457.15	1.25	68.48	7.17	10.93	119.4649	51.4089	0.070955794
Lori	Pambak	Yeghegnut	55	cattle	serum	18.04.22	436	0	1093	40°54′15″N	44°37′57″E	457.15	1.25	68.48	7.17	10.93	119.4649	51.4089	0.070955794
Lori	Pambak	Yeghegnut	55	cattle	serum	18.04.22	437	0	1093	40°54′15″N	44°37′57″E	457.15	1.25	68.48	7.17	10.93	119.4649	51.4089	0.070955794
Lori	Pambak	Yeghegnut	55	cattle	serum	18.04.22	438	0	1093	40°54′15″N	44°37′57″E	457.15	1.25	68.48	7.17	10.93	119.4649	51.4089	0.070955794
Lori	Pambak	Yeghegnut	55	cattle	serum	18.04.22	439	0	1093	40°54′15″N	44°37′57″E	457.15	1.25	68.48	7.17	10.93	119.4649	51.4089	0.070955794
Lori	Pambak	Yeghegnut	55	cattle	serum	18.04.22	440	0	1093	40°54′15″N	44°37′57″E	457.15	1.25	68.48	7.17	10.93	119.4649	51.4089	0.070955794
Lori	Pambak	Yeghegnut	55	cattle	serum	18.04.22	441	0	1093	40°54′15″N	44°37′57″E	457.15	1.25	68.48	7.17	10.93	119.4649	51.4089	0.070955794
Lori	Pambak	Yeghegnut	55	cattle	serum	18.04.22	442	0	1093	40°54′15″N	44°37′57″E	457.15	1.25	68.48	7.17	10.93	119.4649	51.4089	0.070955794
Lori	Pambak	Yeghegnut	55	cattle	serum	18.04.22	443	0	1093	40°54′15″N	44°37′57″E	457.15	1.25	68.48	7.17	10.93	119.4649	51.4089	0.070955794
Lori	Pambak	Yeghegnut	55	cattle	serum	18.04.22	444	0	1093	40°54′15″N	44°37′57″E	457.15	1.25	68.48	7.17	10.93	119.4649	51.4089	0.070955794
Lori	Pambak	Yeghegnut	55	cattle	serum	18.04.22	445	0	1093	40°54′15″N	44°37′57″E	457.15	1.25	68.48	7.17	10.93	119.4649	51.4089	0.070955794
Lori	Pambak	Yeghegnut	55	cattle	serum	18.04.22	446	0	1093	40°54′15″N	44°37′57″E	457.15	1.25	68.48	7.17	10.93	119.4649	51.4089	0.070955794
Lori	Pambak	Yeghegnut	55	cattle	serum	18.04.22	447	0	1093	40°54′15″N	44°37′57″E	457.15	1.25	68.48	7.17	10.93	119.4649	51.4089	0.070955794
Lori	Pambak	Yeghegnut	55	cattle	serum	18.04.22	448	0	1093	40°54′15″N	44°37′57″E	457.15	1.25	68.48	7.17	10.93	119.4649	51.4089	0.070955794
Lori	Pambak	Yeghegnut	55	cattle	serum	18.04.22	449	0	1093	40°54′15″N	44°37′57″E	457.15	1.25	68.48	7.17	10.93	119.4649	51.4089	0.070955794
Lori	Pambak	Yeghegnut	55	cattle	serum	18.04.22	450	0	1093	40°54′15″N	44°37′57″E	457.15	1.25	68.48	7.17	10.93	119.4649	51.4089	0.070955794
Lori	Pambak	Yeghegnut	55	cattle	serum	18.04.22	451	1	1093	40°54′15″N	44°37′57″E	457.15	1.25	68.48	7.17	10.93	119.4649	51.4089	0.070955794
Lori	Pambak	Yeghegnut	55	cattle	serum	18.04.22	452	1	1093	40°54′15″N	44°37′57″E	457.15	1.25	68.48	7.17	10.93	119.4649	51.4089	0.070955794
Lori	Pambak	Yeghegnut	55	cattle	serum	18.04.22	453	1	1093	40°54′15″N	44°37′57″E	457.15	1.25	68.48	7.17	10.93	119.4649	51.4089	0.070955794
Lori	Pambak	Yeghegnut	55	sheep	serum	27.05.22	614	0	1093	40°54′15″N	44°37′57″E	457.15	1.25	68.48	7.17	10.93	119.4649	51.4089	0.070955794
Lori	Pambak	Yeghegnut	55	sheep	serum	27.05.22	615	0	1093	40°54′15″N	44°37′57″E	457.15	1.25	68.48	7.17	10.93	119.4649	51.4089	0.070955794
Lori	Pambak	Yeghegnut	55	sheep	serum	27.05.22	616	0	1093	40°54′15″N	44°37′57″E	457.15	1.25	68.48	7.17	10.93	119.4649	51.4089	0.070955794
Lori	Pambak	Yeghegnut	55	sheep	serum	27.05.22	617	0	1093	40°54′15″N	44°37′57″E	457.15	1.25	68.48	7.17	10.93	119.4649	51.4089	0.070955794
Lori	Pambak	Yeghegnut	55	sheep	serum	27.05.22	618	0	1093	40°54′15″N	44°37′57″E	457.15	1.25	68.48	7.17	10.93	119.4649	51.4089	0.070955794
Lori	Pambak	Yeghegnut	55	sheep	serum	27.05.22	619	0	1093	40°54′15″N	44°37′57″E	457.15	1.25	68.48	7.17	10.93	119.4649	51.4089	0.070955794
Lori	Pambak	Yeghegnut	55	sheep	serum	27.05.22	620	0	1093	40°54′15″N	44°37′57″E	457.15	1.25	68.48	7.17	10.93	119.4649	51.4089	0.070955794
Lori	Pambak	Yeghegnut	55	sheep	serum	27.05.22	621	0	1093	40°54′15″N	44°37′57″E	457.15	1.25	68.48	7.17	10.93	119.4649	51.4089	0.070955794
Lori	Pambak	Yeghegnut	55	sheep	serum	27.05.22	622	0	1093	40°54′15″N	44°37′57″E	457.15	1.25	68.48	7.17	10.93	119.4649	51.4089	0.070955794
Lori	Pambak	Yeghegnut	55	sheep	serum	27.05.22	623	0	1093	40°54′15″N	44°37′57″E	457.15	1.25	68.48	7.17	10.93	119.4649	51.4089	0.070955794
Lori	Pambak	Yeghegnut	55	sheep	serum	27.05.22	624	0	1093	40°54′15″N	44°37′57″E	457.15	1.25	68.48	7.17	10.93	119.4649	51.4089	0.070955794
Lori	Pambak	Yeghegnut	55	sheep	serum	27.05.22	625	0	1093	40°54′15″N	44°37′57″E	457.15	1.25	68.48	7.17	10.93	119.4649	51.4089	0.070955794
Lori	Pambak	Yeghegnut	55	sheep	serum	27.05.22	626	0	1093	40°54′15″N	44°37′57″E	457.15	1.25	68.48	7.17	10.93	119.4649	51.4089	0.070955794
Lori	Pambak	Yeghegnut	55	sheep	serum	27.05.22	627	0	1093	40°54′15″N	44°37′57″E	457.15	1.25	68.48	7.17	10.93	119.4649	51.4089	0.070955794
Lori	Pambak	Yeghegnut	55	sheep	serum	27.05.22	628	0	1093	40°54′15″N	44°37′57″E	457.15	1.25	68.48	7.17	10.93	119.4649	51.4089	0.070955794
Lori	Pambak	Yeghegnut	55	sheep	serum	27.05.22	629	0	1093	40°54′15″N	44°37′57″E	457.15	1.25	68.48	7.17	10.93	119.4649	51.4089	0.070955794
Lori	Pambak	Yeghegnut	55	sheep	serum	27.05.22	630	0	1093	40°54′15″N	44°37′57″E	457.15	1.25	68.48	7.17	10.93	119.4649	51.4089	0.070955794
Lori	Pambak	Yeghegnut	55	sheep	serum	27.05.22	631	0	1093	40°54′15″N	44°37′57″E	457.15	1.25	68.48	7.17	10.93	119.4649	51.4089	0.070955794
Lori	Pambak	Yeghegnut	55	sheep	serum	27.05.22	632	0	1093	40°54′15″N	44°37′57″E	457.15	1.25	68.48	7.17	10.93	119.4649	51.4089	0.070955794
Lori	Pambak	Yeghegnut	55	sheep	serum	27.05.22	633	0	1093	40°54′15″N	44°37′57″E	457.15	1.25	68.48	7.17	10.93	119.4649	51.4089	0.070955794
Lori	Pambak	Yeghegnut	55	sheep	serum	27.05.22	634	0	1093	40°54′15″N	44°37′57″E	457.15	1.25	68.48	7.17	10.93	119.4649	51.4089	0.070955794
Lori	Pambak	Yeghegnut	55	sheep	serum	27.05.22	635	0	1093	40°54′15″N	44°37′57″E	457.15	1.25	68.48	7.17	10.93	119.4649	51.4089	0.070955794
Lori	Pambak	Yeghegnut	55	sheep	serum	27.05.22	636	0	1093	40°54′15″N	44°37′57″E	457.15	1.25	68.48	7.17	10.93	119.4649	51.4089	0.070955794
Tavush	Ijevan	Yenokavan	73	cattle	serum	08.10.21	185	0	1155	40°54'48"N	45°06'25"E	419.52	1.15	60.99	11.41	11.55	133.4025	130.1881	0.191047464
Tavush	Ijevan	Yenokavan	73	cattle	serum	08.10.21	186	0	1155	40°54'48"N	45°06'25"E	419.52	1.15	60.99	11.41	11.55	133.4025	130.1881	0.191047464
Tavush	Ijevan	Yenokavan	73	cattle	serum	08.10.21	187	0	1155	40°54'48"N	45°06'25"E	419.52	1.15	60.99	11.41	11.55	133.4025	130.1881	0.191047464
Tavush	Ijevan	Yenokavan	73	cattle	serum	08.10.21	188	0	1155	40°54'48"N	45°06'25"E	419.52	1.15	60.99	11.41	11.55	133.4025	130.1881	0.191047464
Tavush	Ijevan	Yenokavan	73	cattle	serum	08.10.21	189	0	1155	40°54'48"N	45°06'25"E	419.52	1.15	60.99	11.41	11.55	133.4025	130.1881	0.191047464
Tavush	Ijevan	Yenokavan	73	cattle	serum	08.10.21	190	0	1155	40°54'48"N	45°06'25"E	419.52	1.15	60.99	11.41	11.55	133.4025	130.1881	0.191047464
Tavush	Ijevan	Yenokavan	73	cattle	serum	08.10.21	191	0	1155	40°54'48"N	45°06'25"E	419.52	1.15	60.99	11.41	11.55	133.4025	130.1881	0.191047464
Tavush	Ijevan	Yenokavan	73	cattle	serum	08.10.21	192	0	1155	40°54'48"N	45°06'25"E	419.52	1.15	60.99	11.41	11.55	133.4025	130.1881	0.191047464
Tavush	Ijevan	Yenokavan	73	cattle	serum	08.10.21	193	0	1155	40°54'48"N	45°06'25"E	419.52	1.15	60.99	11.41	11.55	133.4025	130.1881	0.191047464
Tavush	Ijevan	Yenokavan	73	cattle	serum	08.10.21	194	0	1155	40°54'48"N	45°06'25"E	419.52	1.15	60.99	11.41	11.55	133.4025	130.1881	0.191047464
Tavush	Ijevan	Yenokavan	73	cattle	serum	08.10.21	195	0	1155	40°54'48"N	45°06'25"E	419.52	1.15	60.99	11.41	11.55	133.4025	130.1881	0.191047464
Tavush	Ijevan	Yenokavan	73	cattle	serum	08.10.21	196	0	1155	40°54'48"N	45°06'25"E	419.52	1.15	60.99	11.41	11.55	133.4025	130.1881	0.191047464
Tavush	Ijevan	Yenokavan	73	cattle	serum	08.10.21	197	0	1155	40°54'48"N	45°06'25"E	419.52	1.15	60.99	11.41	11.55	133.4025	130.1881	0.191047464
Tavush	Ijevan	Yenokavan	73	cattle	serum	08.10.21	198	0	1155	40°54'48"N	45°06'25"E	419.52	1.15	60.99	11.41	11.55	133.4025	130.1881	0.191047464
Tavush	Ijevan	Yenokavan	73	cattle	serum	08.10.21	199	0	1155	40°54'48"N	45°06'25"E	419.52	1.15	60.99	11.41	11.55	133.4025	130.1881	0.191047464
Tavush	Ijevan	Yenokavan	73	cattle	serum	08.10.21	200	0	1155	40°54'48"N	45°06'25"E	419.52	1.15	60.99	11.41	11.55	133.4025	130.1881	0.191047464
Tavush	Ijevan	Yenokavan	73	cattle	serum	08.10.21	201	0	1155	40°54'48"N	45°06'25"E	419.52	1.15	60.99	11.41	11.55	133.4025	130.1881	0.191047464
Tavush	Ijevan	Yenokavan	73	cattle	serum	08.10.21	202	0	1155	40°54'48"N	45°06'25"E	419.52	1.15	60.99	11.41	11.55	133.4025	130.1881	0.191047464
Tavush	Ijevan	Yenokavan	73	cattle	serum	08.10.21	203	0	1155	40°54'48"N	45°06'25"E	419.52	1.15	60.99	11.41	11.55	133.4025	130.1881	0.191047464
Tavush	Ijevan	Yenokavan	73	cattle	serum	08.10.21	204	0	1155	40°54'48"N	45°06'25"E	419.52	1.15	60.99	11.41	11.55	133.4025	130.1881	0.191047464
Tavush	Ijevan	Yenokavan	73	cattle	serum	08.10.21	205	0	1155	40°54'48"N	45°06'25"E	419.52	1.15	60.99	11.41	11.55	133.4025	130.1881	0.191047464
Tavush	Ijevan	Yenokavan	73	cattle	serum	08.10.21	206	0	1155	40°54'48"N	45°06'25"E	419.52	1.15	60.99	11.41	11.55	133.4025	130.1881	0.191047464
Tavush	Ijevan	Yenokavan	73	cattle	serum	08.10.21	207	0	1155	40°54'48"N	45°06'25"E	419.52	1.15	60.99	11.41	11.55	133.4025	130.1881	0.191047464
Tavush	Ijevan	Yenokavan	73	cattle	serum	08.10.21	208	1	1155	40°54'48"N	45°06'25"E	419.52	1.15	60.99	11.41	11.55	133.4025	130.1881	0.191047464
Tavush	Ijevan	Yenokavan	73	cattle	serum	08.10.21	209	1	1155	40°54'48"N	45°06'25"E	419.52	1.15	60.99	11.41	11.55	133.4025	130.1881	0.191047464
Shirak	Amasia	Zorakert	32	sheep	serum	14.12.23	1982	0	2054	41°05′34″N	43°39′35″E	642.9	1.76	76.76	5.02	20.54	421.8916	25.2004	0.185460034
Shirak	Amasia	Zorakert	32	sheep	serum	14.12.23	1983	0	2054	41°05′34″N	43°39′35″E	642.9	1.76	76.76	5.02	20.54	421.8916	25.2004	0.185460034
Shirak	Amasia	Zorakert	32	sheep	serum	14.12.23	1984	0	2054	41°05′34″N	43°39′35″E	642.9	1.76	76.76	5.02	20.54	421.8916	25.2004	0.185460034
Shirak	Amasia	Zorakert	32	sheep	serum	14.12.23	1985	0	2054	41°05′34″N	43°39′35″E	642.9	1.76	76.76	5.02	20.54	421.8916	25.2004	0.185460034
Shirak	Amasia	Zorakert	32	sheep	serum	14.12.23	1986	0	2054	41°05′34″N	43°39′35″E	642.9	1.76	76.76	5.02	20.54	421.8916	25.2004	0.185460034
Shirak	Amasia	Zorakert	32	sheep	serum	14.12.23	1987	0	2054	41°05′34″N	43°39′35″E	642.9	1.76	76.76	5.02	20.54	421.8916	25.2004	0.185460034
Shirak	Amasia	Zorakert	32	sheep	serum	14.12.23	1988	0	2054	41°05′34″N	43°39′35″E	642.9	1.76	76.76	5.02	20.54	421.8916	25.2004	0.185460034
Shirak	Amasia	Zorakert	32	sheep	serum	14.12.23	1989	0	2054	41°05′34″N	43°39′35″E	642.9	1.76	76.76	5.02	20.54	421.8916	25.2004	0.185460034
Shirak	Amasia	Zorakert	32	sheep	serum	14.12.23	1990	1	2054	41°05′34″N	43°39′35″E	642.9	1.76	76.76	5.02	20.54	421.8916	25.2004	0.185460034
Shirak	Amasia	Zorakert	32	sheep	serum	14.12.23	1991	1	2054	41°05′34″N	43°39′35″E	642.9	1.76	76.76	5.02	20.54	421.8916	25.2004	0.185460034
Shirak	Amasia	Zorakert	32	sheep	serum	14.12.23	1992	1	2054	41°05′34″N	43°39′35″E	642.9	1.76	76.76	5.02	20.54	421.8916	25.2004	0.185460034
Shirak	Amasia	Zorakert	32	sheep	serum	14.12.23	1993	1	2054	41°05′34″N	43°39′35″E	642.9	1.76	76.76	5.02	20.54	421.8916	25.2004	0.185460034
Shirak	Amasia	Zorakert	32	sheep	serum	14.12.23	1994	1	2054	41°05′34″N	43°39′35″E	642.9	1.76	76.76	5.02	20.54	421.8916	25.2004	0.185460034
Shirak	Amasia	Zorakert	32	sheep	serum	14.12.23	1995	1	2054	41°05′34″N	43°39′35″E	642.9	1.76	76.76	5.02	20.54	421.8916	25.2004	0.185460034
Shirak	Amasia	Zorakert	32	sheep	serum	14.12.23	1996	0	2054	41°05′34″N	43°39′35″E	642.9	1.76	76.76	5.02	20.54	421.8916	25.2004	0.185460034
